# Supplementary material for: Identification of Hypoxia-Related Subtypes, Establishment of Prognostic Models, and Characteristics of Tumor Microenvironment Infiltration in Colon Cancer
Source: Front Genet. 2022 Jun 17;13:919389. doi: 10.3389/fgene.2022.919389 (PMC9247151; doi:10.3389/fgene.2022.919389)
Supplement: Supplementary file 5 [file DataSheet1.xlsx]

## Sheet: S1
Table S1: Clinical information of 1025 colon cancer patients
ID	futime(days)	fustat	Age	Gender	T_stage	N_stage	M_stage	Stage	MMR_status
GSM1681353	3930	0	69	MALE	T3	N0	M0	II	pMMR
GSM1681354	4260	0	65	FEMALE	T2	N0	M0	I	pMMR
GSM1681355	4230	0	54	FEMALE	T3	N1	M0	III	pMMR
GSM1681356	4020	0	69	FEMALE	T1	N0	M0	I	pMMR
GSM1681357	3690	0	62	MALE	T3	N0	M0	II	pMMR
GSM1681359	1080	1	84	FEMALE	T3	N0	M0	II	pMMR
GSM1681360	900	1	85	MALE	T3	N0	M0	II	dMMR
GSM1681361	2580	0	76	FEMALE	T2	N0	M0	I	pMMR
GSM1681362	2580	0	69	MALE	T2	N0	M0	I	pMMR
GSM1681363	2550	0	50	MALE	T3	N0	M0	II	dMMR
GSM1681364	2550	0	71	FEMALE	T3	N0	M0	II	pMMR
GSM1681365	2580	0	78	MALE	T3	N2	M0	III	pMMR
GSM1681367	2280	0	67	MALE	T3	N1	M0	III	pMMR
GSM1681368	2430	0	47	MALE	T3	N1	M0	III	pMMR
GSM1681369	1950	1	67	MALE	T3	N2	M0	III	pMMR
GSM1681370	2220	0	77	FEMALE	T3	N0	M0	II	pMMR
GSM1681371	2040	0	69	MALE	T2	N0	M0	I	pMMR
GSM971957	300	1	34.5	MALE	T4	N2	M1	IV	pMMR
GSM971958	270	1	36.4	FEMALE	T3	N2	M1	IV	pMMR
GSM971959	1560	0	36.9	MALE	T4	N0	M0	II	pMMR
GSM971960	2220	0	38.2	FEMALE	T2	N0	M0	I	pMMR
GSM971961	960	1	39.2	FEMALE	T3	N1	M1	IV	pMMR
GSM971962	2190	0	60.9	MALE	T4	N2	M0	III	dMMR
GSM971963	600	1	78.2	MALE	T3	N0	M0	II	dMMR
GSM971964	1050	0	35.4	FEMALE	T2	N2	M0	III	pMMR
GSM971965	990	0	37.5	FEMALE	T3	N0	M0	II	pMMR
GSM971966	1890	0	40.5	FEMALE	T3	N1	M0	III	unknow
GSM971967	930	1	42.6	MALE	T3	N0	M0	II	pMMR
GSM971968	3360	0	44.9	FEMALE	T4	N0	M0	II	pMMR
GSM971969	1890	0	30.2	MALE	T1	N0	M0	I	dMMR
GSM971970	2580	0	31.7	FEMALE	T2	N0	M0	I	dMMR
GSM971971	1950	0	34.7	FEMALE	T4	N2	M1	IV	dMMR
GSM971972	2250	0	40.2	MALE	T2	N0	M0	I	dMMR
GSM971973	1380	0	24.9	MALE	T3	N0	M0	II	pMMR
GSM971974	1680	0	40.7	FEMALE	T4	N1	M1	IV	pMMR
GSM971975	1380	0	41.9	FEMALE	T3	N0	M0	II	pMMR
GSM971976	1080	0	45.2	FEMALE	T4	N0	M0	II	unknow
GSM971977	1470	0	40.8	FEMALE	T4	N1	M0	III	dMMR
GSM971978	3270	0	71.4	FEMALE	T2	N0	M0	I	dMMR
GSM971979	1590	0	66.4	FEMALE	T3	N0	M0	II	dMMR
GSM971980	1770	0	76.9	MALE	T4	N1	M0	III	dMMR
GSM971981	1440	0	81.8	MALE	T3	N0	M0	II	dMMR
GSM971982	1260	1	79.3	MALE	T4	N2	M0	III	dMMR
GSM971983	2610	0	75.3	MALE	T3	N1	M0	III	dMMR
GSM971984	2430	0	68	FEMALE	T4	N0	M0	II	dMMR
GSM971985	210	0	66.6	MALE	unknow	N0	M0	unknow	pMMR
GSM971986	2040	0	66.3	MALE	T3	N0	M0	II	pMMR
GSM971987	2040	0	66.7	MALE	T3	N0	M0	II	pMMR
GSM971988	540	1	77.2	FEMALE	T4	N1	M1	IV	pMMR
GSM971989	720	1	71.3	MALE	T2	N0	M0	I	pMMR
GSM971990	360	1	83.1	MALE	T2	N0	M0	I	pMMR
GSM971991	1650	1	71.3	MALE	T3	N0	M0	II	pMMR
GSM971992	600	1	85.6	MALE	T4	N0	M0	II	pMMR
GSM971993	1680	0	67.5	MALE	T3	N0	M0	II	pMMR
GSM971994	1290	0	80.9	MALE	T3	N0	M0	II	pMMR
GSM971995	750	0	61.8	FEMALE	T4	N0	M0	II	pMMR
GSM971996	2280	0	63	FEMALE	T3	N1	M0	III	pMMR
GSM971997	2670	0	72	MALE	T3	N2	M0	III	pMMR
GSM971998	690	1	74.8	MALE	T3	N1	M0	III	pMMR
GSM971999	30	0	61.5	MALE	T3	N1	M0	III	pMMR
GSM972000	270	0	76.4	FEMALE	T3	N2	M0	III	pMMR
GSM972001	2190	0	71.5	MALE	T2	N1	M0	III	pMMR
GSM972002	780	0	77.8	MALE	T4	N1	M0	III	pMMR
GSM972003	810	1	64.6	MALE	T3	N2	M1	IV	pMMR
GSM972004	2670	0	62.9	FEMALE	T3	N1	M1	IV	pMMR
GSM972005	1320	0	66.1	MALE	T4	N1	M1	IV	pMMR
GSM972006	690	1	67.5	FEMALE	T3	N0	M1	IV	pMMR
GSM972007	60	1	71	MALE	T4	N2	M1	IV	pMMR
GSM972008	2160	1	67.3	MALE	T4	N2	M1	IV	pMMR
GSM972009	300	1	68.1	MALE	T3	N2	M1	IV	pMMR
GSM972010	1380	1	74.5	MALE	T3	N1	M1	IV	pMMR
GSM972011	600	1	75.3	FEMALE	T4	N1	M1	IV	pMMR
GSM972012	3030	0	86.8	FEMALE	T3	N1	M1	IV	pMMR
GSM972013	1290	1	89.4	FEMALE	T2	N1	M1	IV	pMMR
GSM972014	870	1	65.8	MALE	T3	N0	M1	IV	pMMR
GSM972015	2730	0	92.4	FEMALE	T3	N0	M0	II	dMMR
GSM972016	480	1	74.5	FEMALE	T3	N0	M0	II	dMMR
GSM972017	1290	0	73	FEMALE	T3	N2	M0	III	pMMR
GSM972018	3510	0	68	FEMALE	T2	N2	M0	III	pMMR
GSM972019	750	1	54	MALE	T3	N3	M0	III	pMMR
GSM972020	2340	0	49	FEMALE	T3	N2	M0	III	pMMR
GSM972021	1110	1	58	FEMALE	T3	N2	M0	III	pMMR
GSM972022	2460	0	76	FEMALE	T3	N2	M0	III	pMMR
GSM972023	480	0	59	FEMALE	T3	N1	M0	III	pMMR
GSM972024	1290	0	62	MALE	T2	N2	M0	III	pMMR
GSM972025	1590	0	49	MALE	T3	N2	M0	III	pMMR
GSM972026	1020	1	75	MALE	T3	N2	M0	III	pMMR
GSM972027	2820	0	70	FEMALE	T3	N2	M0	III	pMMR
GSM972028	2340	0	46	FEMALE	T3	N2	M0	III	pMMR
GSM972029	1080	0	58	MALE	T4	N2	M0	III	pMMR
GSM972030	1560	0	68	FEMALE	T3	N3	M0	III	pMMR
GSM972031	1650	0	81	MALE	T3	N0	M0	II	pMMR
GSM972032	1800	0	64	FEMALE	T3	N0	M0	II	pMMR
GSM972033	1500	0	45	FEMALE	T4	N0	M0	II	pMMR
GSM972034	1500	0	77	MALE	T3	N0	M0	II	pMMR
GSM972035	1170	0	94	FEMALE	T3	N0	M0	II	pMMR
GSM972036	1500	0	47	FEMALE	T4	N0	M0	II	pMMR
GSM972037	990	0	78	MALE	T4	N0	M0	II	pMMR
GSM972038	30	1	61	MALE	T3	N0	M0	II	pMMR
GSM972039	1560	1	65	MALE	T4	N0	M1	IV	pMMR
GSM972040	1890	0	81	MALE	T3	N0	M0	II	pMMR
GSM972041	1650	0	78	MALE	T3	N0	M0	II	pMMR
GSM972042	1530	0	83	MALE	T3	N0	M0	II	pMMR
GSM972043	810	1	56	MALE	T3	N0	M1	IV	pMMR
GSM972044	1260	0	58	MALE	T4	N0	M0	II	pMMR
GSM972045	330	1	71	MALE	T3	N0	M1	IV	pMMR
GSM972046	1740	0	54	MALE	T3	N0	M0	II	pMMR
GSM972047	990	0	93	FEMALE	T3	N0	M0	II	pMMR
GSM972048	900	0	50	FEMALE	T4	N0	M1	IV	pMMR
GSM972049	780	0	79	MALE	T3	N0	M0	II	pMMR
GSM972050	570	0	75	FEMALE	T3	N0	M0	II	pMMR
GSM972051	840	1	34	FEMALE	T3	N0	M1	IV	pMMR
GSM972052	450	0	68	MALE	T2	N0	M0	II	pMMR
GSM972053	870	0	55	MALE	T2	N0	M0	II	pMMR
GSM972054	780	0	82	MALE	T3	N0	M0	II	pMMR
GSM972055	2790	0	31	FEMALE	T4	N0	M0	II	unknow
GSM972056	2760	0	78	FEMALE	T4	N0	M0	II	unknow
GSM972057	780	1	70	MALE	T3	N0	M0	II	unknow
GSM972058	1800	0	75	FEMALE	T3	N0	M0	II	unknow
GSM972059	1770	0	76	FEMALE	T3	N0	M0	II	unknow
GSM972060	2460	0	66	MALE	T3	N0	M0	II	unknow
GSM972061	1290	1	78	FEMALE	T4	N0	M0	II	unknow
GSM972062	690	1	43	FEMALE	T4	N0	M0	II	pMMR
GSM972063	2100	0	54	MALE	T3	N0	M0	II	unknow
GSM972064	660	1	60	MALE	T4	N0	M1	IV	unknow
GSM972065	1380	0	48	MALE	T3	N0	M0	II	unknow
GSM972066	1470	0	69	MALE	T4	N0	M1	IV	unknow
GSM972067	5490	1	83	FEMALE	T3	N0	M0	II	unknow
GSM972068	660	1	44	MALE	T4	N0	M0	II	unknow
GSM972069	6030	0	68	MALE	T3	N0	M0	II	unknow
GSM972070	2040	1	64	FEMALE	T4	N0	M0	II	unknow
GSM972071	5490	0	68	FEMALE	T3	N0	M0	II	unknow
GSM972072	5160	0	70	FEMALE	T4	N0	M0	II	unknow
GSM972073	4890	0	80	FEMALE	T3	N0	M0	II	unknow
GSM972074	2250	1	70	FEMALE	T4	N0	M0	II	unknow
GSM972075	1320	1	42	MALE	T4	N0	M0	II	unknow
GSM972076	4590	0	48	MALE	T3	N0	M0	II	unknow
GSM972077	930	1	58	FEMALE	T3	N0	M0	II	unknow
GSM972078	4350	1	63	MALE	T3	N0	M0	II	unknow
GSM972079	5040	0	44	MALE	T3	N0	M0	II	unknow
GSM972080	4950	0	61	MALE	T4	N0	M0	II	unknow
GSM972081	780	0	68	FEMALE	T3	N0	M0	II	unknow
GSM972082	3960	1	75	MALE	T3	N0	M0	II	unknow
GSM972083	3810	0	65	FEMALE	T3	N0	M0	II	unknow
GSM972084	3870	0	73	FEMALE	T3	N0	M0	II	unknow
GSM972085	2910	0	56	MALE	T3	N0	M0	II	unknow
GSM972086	1290	1	81	MALE	T3	N0	M0	II	pMMR
GSM972087	960	1	84	FEMALE	T3	N0	M0	II	pMMR
GSM972088	2370	0	73	FEMALE	T4	N0	M0	II	pMMR
GSM972089	2610	0	68	FEMALE	T3	N0	M0	II	pMMR
GSM972090	2070	0	72	FEMALE	T3	N0	M0	II	pMMR
GSM972091	2100	0	67	MALE	T3	N0	M0	II	pMMR
GSM972092	1410	0	76	FEMALE	T3	N0	M0	II	pMMR
GSM972093	2220	0	55	FEMALE	T4	N0	M0	II	pMMR
GSM972094	1830	0	67	FEMALE	T3	N0	M0	II	pMMR
GSM972095	2010	0	50	MALE	T3	N0	M0	II	pMMR
GSM972096	450	0	63	FEMALE	T2	N1	M0	III	pMMR
GSM972097	360	1	64	MALE	T4	N1	M0	III	pMMR
GSM972098	450	1	66	MALE	T4	N2	M0	III	pMMR
GSM972099	450	0	78	MALE	T3	N1	M0	III	pMMR
GSM972100	750	0	71	FEMALE	T4	N2	M0	III	pMMR
GSM972101	1050	0	56	MALE	T3	N1	M0	III	pMMR
GSM972102	1380	0	22	MALE	T3	N1	M0	III	pMMR
GSM972103	1740	0	66	MALE	T3	N2	M0	III	pMMR
GSM972104	1230	0	72	FEMALE	T3	N3	M0	III	pMMR
GSM972105	960	0	53	MALE	T2	N3	M0	III	pMMR
GSM972106	2160	0	96	FEMALE	T3	N1	M0	III	pMMR
GSM972107	1800	1	76	MALE	T3	N1	M0	III	pMMR
GSM972108	3090	0	64	MALE	T4	N1	M0	III	pMMR
GSM972109	1080	0	96	MALE	T3	N1	M0	III	pMMR
GSM972110	210	1	76	MALE	T4	N2	M0	III	pMMR
GSM972111	660	0	63	MALE	T3	N2	M0	III	pMMR
GSM972112	960	1	64	FEMALE	T3	N2	M0	III	pMMR
GSM972113	810	0	63	FEMALE	T3	N1	M0	III	pMMR
GSM972114	1380	0	73	MALE	T3	N1	M0	III	pMMR
GSM972115	2250	1	59	FEMALE	T3	N3	M0	III	pMMR
GSM972116	870	1	79	FEMALE	T3	N2	M0	III	pMMR
GSM972117	960	0	78	FEMALE	T3	N1	M0	III	unknow
GSM972118	900	0	64	MALE	T3	N2	M0	III	pMMR
GSM972119	1110	0	96	MALE	T4	N1	M0	III	pMMR
GSM972120	1080	0	96	FEMALE	T3	N1	M0	III	pMMR
GSM972121	1050	0	96	MALE	T3	N1	M0	III	pMMR
GSM972122	570	1	97	FEMALE	T4	N1	M0	III	pMMR
GSM972123	2130	0	53	MALE	T3	N0	M0	II	pMMR
GSM972124	2250	0	49	FEMALE	T3	N0	M0	II	pMMR
GSM972125	2040	0	64	FEMALE	T3	N0	M0	II	pMMR
GSM972126	1890	0	61	MALE	T3	N0	M0	II	pMMR
GSM972127	2550	0	66	FEMALE	T3	N0	M0	II	pMMR
GSM972128	2790	0	64	MALE	T3	N0	M0	II	pMMR
GSM972129	330	0	76	MALE	T2	N0	M0	II	pMMR
GSM972130	1650	0	76	MALE	T4	N0	M0	II	pMMR
GSM972131	2580	0	78	FEMALE	T3	N0	M0	II	pMMR
GSM972132	1830	1	87	FEMALE	T3	N0	M0	II	pMMR
GSM972133	1590	1	64	MALE	T3	unknow	M0	III	pMMR
GSM972134	420	1	74	MALE	T3	N2	M0	III	pMMR
GSM972135	390	1	78	FEMALE	T3	N0	M0	II	pMMR
GSM972136	3900	0	54	MALE	T3	N1	M0	III	pMMR
GSM972137	3870	0	68	MALE	T3	N0	M0	II	pMMR
GSM972138	1590	1	77	MALE	T3	N0	M0	II	pMMR
GSM972139	3060	0	69	FEMALE	T3	N1	M0	III	pMMR
GSM972140	5160	0	64	MALE	T4	N0	M0	II	pMMR
GSM972141	2520	0	58	MALE	T3	N2	M0	III	pMMR
GSM972142	1050	1	86	FEMALE	T3	N2	M0	III	pMMR
GSM972143	4620	0	57	MALE	T4	N0	M0	II	pMMR
GSM972144	3630	0	63	FEMALE	T3	N0	M0	II	pMMR
GSM972145	4050	0	63	FEMALE	T3	N2	M0	III	pMMR
GSM972146	1980	0	60	MALE	T3	N2	M0	III	pMMR
GSM972147	4200	0	79	MALE	T3	N0	M0	II	pMMR
GSM972148	3810	0	59	MALE	T3	N1	M0	III	pMMR
GSM972149	3960	0	64	MALE	T3	N0	M0	II	pMMR
GSM972150	3270	0	55	FEMALE	T3	N1	M0	III	pMMR
GSM972151	2310	0	75	FEMALE	T3	N1	M0	III	pMMR
GSM972152	1680	0	70	FEMALE	T3	N1	M0	III	pMMR
GSM972153	1980	1	71	MALE	T3	N0	M0	II	pMMR
GSM972154	1320	1	49	FEMALE	T4	N2	M0	III	pMMR
GSM972155	720	1	42	MALE	T3	N2	M0	III	pMMR
GSM972156	3360	1	67	MALE	T3	N1	M0	III	pMMR
GSM972157	3540	0	57	MALE	T3	N1	M0	III	pMMR
GSM972158	3600	0	45	FEMALE	T3	N2	M0	III	pMMR
GSM972159	2790	0	67	MALE	T3	N1	M0	III	pMMR
GSM972160	2310	0	73	MALE	T3	N0	M0	II	pMMR
GSM972161	330	1	91	FEMALE	T3	N0	M0	II	pMMR
GSM972162	2310	0	73	FEMALE	T3	N1	M0	III	pMMR
GSM972163	1230	0	71	MALE	T4	N0	M0	II	pMMR
GSM972164	2070	1	70	MALE	T3	unknow	M0	III	pMMR
GSM972165	2610	1	67	MALE	T4	N0	M0	II	pMMR
GSM972166	360	1	42	FEMALE	T3	unknow	M0	III	pMMR
GSM972167	1350	1	47	MALE	T3	N0	M0	II	pMMR
GSM972168	240	1	76	MALE	T4	unknow	M0	III	pMMR
GSM972169	4920	0	50	MALE	T4	N0	M0	II	pMMR
GSM972170	2190	0	67	FEMALE	T2	N2	M0	III	pMMR
GSM972171	3900	0	70	FEMALE	T4	N1	M0	III	pMMR
GSM972172	150	1	88	FEMALE	T4	N0	M0	II	pMMR
GSM972173	780	1	59	FEMALE	T4	N0	M0	II	pMMR
GSM972174	2910	0	75	MALE	T3	N1	M0	III	pMMR
GSM972175	1290	1	83	FEMALE	T3	N1	M0	III	pMMR
GSM972176	1080	1	85	FEMALE	T4	N2	M0	III	pMMR
GSM972177	660	1	71	MALE	unknow	unknow	unknow	II	pMMR
GSM972178	2010	0	69	FEMALE	unknow	unknow	unknow	III	pMMR
GSM972179	540	1	77	MALE	unknow	unknow	unknow	II	pMMR
GSM972180	720	1	66	FEMALE	unknow	unknow	unknow	II	pMMR
GSM972181	1020	1	69	MALE	unknow	unknow	unknow	III	pMMR
GSM972182	1740	1	53	MALE	T4	N0	M0	II	pMMR
GSM972183	960	1	62	FEMALE	unknow	unknow	unknow	III	pMMR
GSM972184	1170	1	70	FEMALE	unknow	unknow	unknow	II	pMMR
GSM972185	1170	0	58	FEMALE	unknow	unknow	unknow	III	pMMR
GSM972186	1410	1	50	FEMALE	unknow	unknow	unknow	III	pMMR
GSM972187	1470	0	62	MALE	T3	N0	M0	II	pMMR
GSM972188	660	0	58	FEMALE	T3	N2	M0	III	pMMR
GSM972189	5760	0	63	MALE	T4	unknow	M0	III	pMMR
GSM972190	3240	0	68	MALE	T3	N0	M0	II	pMMR
GSM972191	3660	0	49	MALE	T3	N1	M0	III	pMMR
GSM972192	4740	0	72	FEMALE	T3	N0	M0	II	pMMR
GSM972193	2190	0	51	FEMALE	T3	N1	M0	III	pMMR
GSM972194	2490	0	43	MALE	T3	N2	M0	III	pMMR
GSM972195	3600	0	54	FEMALE	T3	N0	M0	II	pMMR
GSM972196	2190	0	69	FEMALE	T3	N0	M0	II	pMMR
GSM972197	1500	0	78	FEMALE	T3	N0	M0	II	pMMR
GSM972198	1710	0	52	FEMALE	T3	N1	M0	III	pMMR
GSM972199	1980	0	73	MALE	T3	N2	M0	III	pMMR
GSM972200	1620	0	61	MALE	T3	N0	M0	II	pMMR
GSM972201	2010	0	78	MALE	T3	N2	M0	III	pMMR
GSM972202	1590	0	57	FEMALE	T3	N1	M0	III	pMMR
GSM972203	1620	0	66	FEMALE	T3	N2	M0	III	pMMR
GSM972204	1320	0	78	MALE	unknow	unknow	unknow	II	pMMR
GSM972205	1050	1	76	MALE	unknow	unknow	unknow	II	pMMR
GSM972206	1260	0	74	MALE	unknow	unknow	unknow	II	pMMR
GSM972207	2460	0	65	MALE	T3	N1	M0	III	pMMR
GSM972208	750	1	63	MALE	T4	N2	M1	IV	pMMR
GSM972209	390	1	54	MALE	T3	N2	M1	IV	pMMR
GSM972210	1380	1	50	MALE	T3	unknow	M1	IV	pMMR
GSM972211	1710	0	65	MALE	T3	N1	M0	III	pMMR
GSM972212	540	1	54	FEMALE	T3	N1	M1	IV	pMMR
GSM972213	30	1	71	FEMALE	T3	N0	M1	IV	pMMR
GSM972214	60	1	88	FEMALE	T3	N2	M1	IV	pMMR
GSM972215	1410	0	73	FEMALE	T4	N2	M0	III	pMMR
GSM972216	2820	0	45	FEMALE	T3	N2	M1	IV	pMMR
GSM972217	2100	0	73	MALE	T3	N1	M1	IV	pMMR
GSM972218	210	1	75	FEMALE	T4	N3	M1	IV	pMMR
GSM972219	1590	0	60	MALE	T3	N2	M1	IV	pMMR
GSM972220	30	0	81	MALE	T3	N1	M0	III	dMMR
GSM972221	1950	0	75	FEMALE	T3	N0	M0	II	dMMR
GSM972222	1710	0	69	FEMALE	T3	N0	M0	II	dMMR
GSM972223	990	1	78	MALE	T3	N0	M0	II	dMMR
GSM972224	750	1	74	MALE	T4	N2	M0	III	dMMR
GSM972225	1110	0	51	MALE	T3	N0	M0	II	pMMR
GSM972226	600	0	57	MALE	T4	N0	M0	II	dMMR
GSM972227	600	1	61	MALE	T3	N2	M1	IV	pMMR
GSM972228	30	0	68	MALE	T3	N0	M0	II	pMMR
GSM972229	0	0	81	FEMALE	T3	N0	M0	II	dMMR
GSM972230	810	0	55	MALE	T3	N1	M0	III	pMMR
GSM972231	420	0	54	MALE	T3	N1	M1	IV	pMMR
GSM972232	630	0	69	MALE	T4	N2	M1	IV	pMMR
GSM972233	450	0	67	MALE	T3	N0	M0	II	pMMR
GSM972234	300	1	79	MALE	T3	N1	M1	IV	pMMR
GSM972235	210	0	57	FEMALE	T2	N1	M0	III	pMMR
GSM972236	360	0	71	MALE	T1	N0	M1	IV	pMMR
GSM972237	750	0	55	FEMALE	T1	N0	M0	I	pMMR
GSM972238	570	0	53	FEMALE	T2	N1	M0	III	pMMR
GSM972239	420	0	59	MALE	T3	N0	M0	II	pMMR
GSM972240	420	0	67	FEMALE	T3	N1	M1	IV	pMMR
GSM972241	510	1	61	MALE	T3	N0	M0	II	dMMR
GSM972242	510	0	69	MALE	T2	N0	M0	I	pMMR
GSM972243	60	0	66	MALE	T3	N0	M0	II	pMMR
GSM972244	420	0	51	FEMALE	T1	N0	M0	I	pMMR
GSM972245	0	1	77	MALE	T4	N1	M1	IV	pMMR
GSM972246	0	0	92	FEMALE	T3	N1	M0	III	pMMR
GSM972247	180	0	79	MALE	T4	N0	M0	II	pMMR
GSM972248	420	0	58	MALE	T3	N0	M0	II	pMMR
GSM972249	420	0	74	FEMALE	T1	N0	M0	I	pMMR
GSM972250	360	0	52	MALE	T3	N1	M0	III	pMMR
GSM972251	210	1	57	MALE	T4	N1	M1	IV	pMMR
GSM972252	480	0	37	FEMALE	T3	N1	M1	IV	pMMR
GSM972253	480	0	56	FEMALE	T3	N2	M1	IV	pMMR
GSM972254	420	0	77	FEMALE	T3	N0	M1	IV	pMMR
GSM972255	150	0	81	FEMALE	T3	N0	M0	II	pMMR
GSM972256	570	0	63	FEMALE	T4	N1	M1	IV	pMMR
GSM972257	630	1	88	FEMALE	T4	N0	M0	II	pMMR
GSM972258	0	1	77	FEMALE	T4	N0	M0	II	pMMR
GSM972259	870	0	72	FEMALE	T4	N0	M0	II	pMMR
GSM972260	390	0	70	MALE	T3	N2	M1	IV	pMMR
GSM972261	210	1	79	FEMALE	T4	N1	M0	III	dMMR
GSM972262	150	0	88	FEMALE	T4	N0	unknow	II	dMMR
GSM972263	2280	0	32	MALE	T2	N1	M0	III	dMMR
GSM972264	2190	0	46	MALE	T3	N0	M0	II	dMMR
GSM972265	1800	0	78	FEMALE	T3	N1	M0	III	dMMR
GSM972266	600	1	56	MALE	T4	N2	M1	IV	dMMR
GSM972267	2010	1	82	MALE	T3	N0	M0	II	pMMR
GSM972268	1440	0	67	MALE	T2	N1	M0	III	pMMR
GSM972269	2370	0	70	MALE	T2	N0	M0	I	pMMR
GSM972270	1950	0	75	FEMALE	T4	N0	M0	II	dMMR
GSM972271	420	1	92	MALE	T4	N1	M0	III	pMMR
GSM972272	450	1	47	FEMALE	T3	N1	M1	IV	pMMR
GSM972273	480	1	84	MALE	unknow	N0	M0	unknow	pMMR
GSM972274	1710	0	91	FEMALE	T4	N2	M0	III	dMMR
GSM972275	120	1	76	MALE	T4	N0	M0	II	dMMR
GSM972276	1290	0	59	MALE	T3	N2	M0	III	dMMR
GSM972277	1530	0	88	FEMALE	T4	N0	M0	II	dMMR
GSM972278	1350	0	72	FEMALE	T2	N0	M0	I	dMMR
GSM972279	1560	0	67	FEMALE	T3	N1	M0	III	dMMR
GSM972280	1380	1	79	FEMALE	T4	N0	M0	II	dMMR
GSM972281	1680	0	64	MALE	T1	N0	M0	I	pMMR
GSM972282	1530	0	79	FEMALE	T2	N0	M0	I	dMMR
GSM972283	1530	0	65	MALE	T3	N0	M0	II	dMMR
GSM972284	810	1	63	FEMALE	T4	N2	M1	IV	pMMR
GSM972285	60	1	71	MALE	T2	N0	M0	II	dMMR
GSM972286	1110	0	24	MALE	T3	N0	M0	II	dMMR
GSM972287	1290	0	77	MALE	T3	N0	M0	II	dMMR
GSM972288	1050	1	53	MALE	T4	N1	M1	IV	pMMR
GSM972289	510	1	72	MALE	T4	N1	M1	IV	pMMR
GSM972290	1170	0	70	FEMALE	T2	N0	M0	I	dMMR
GSM972291	960	0	46	MALE	T4	N2	M0	III	dMMR
GSM972292	750	0	62	FEMALE	T3	N0	M0	II	dMMR
GSM972293	1500	0	unknow	MALE	T2	N0	M0	I	pMMR
GSM972294	750	0	74	MALE	T3	N0	M0	II	dMMR
GSM972295	1830	0	68	MALE	T4	N1	M0	III	pMMR
GSM972296	660	0	77	FEMALE	unknow	N0	M0	unknow	dMMR
GSM972297	1380	1	77	MALE	T1	N0	M0	I	pMMR
GSM972298	270	0	83	FEMALE	T3	N0	M0	II	dMMR
GSM972299	1230	1	54	FEMALE	T4	N2	M1	IV	pMMR
GSM972300	1230	0	75	MALE	unknow	N0	M0	unknow	pMMR
GSM972301	3150	1	74	MALE	T3	N2	M0	III	pMMR
GSM972302	810	1	79	MALE	T4	N1	M0	III	pMMR
GSM972303	570	0	80	FEMALE	T2	N0	M0	I	pMMR
GSM972304	900	0	60	FEMALE	T3	N0	M0	II	pMMR
GSM972305	930	0	82	FEMALE	T4	N2	M0	III	dMMR
GSM972306	1680	0	70	MALE	T3	N0	M0	II	pMMR
GSM972307	2460	0	71	FEMALE	T3	N0	M0	II	pMMR
GSM972308	2760	0	79	FEMALE	T3	N1	M0	III	pMMR
GSM972309	2850	0	78	MALE	T3	N0	M0	II	pMMR
GSM972310	750	0	80	FEMALE	T3	N1	M0	III	pMMR
GSM972311	3180	0	55	MALE	T3	N0	M0	II	pMMR
GSM972312	2910	1	71	MALE	T3	N0	M0	II	pMMR
GSM972313	2730	1	83	FEMALE	T2	N0	M0	I	pMMR
GSM972314	1380	0	86	FEMALE	T3	N1	M0	III	dMMR
GSM972315	2520	0	60	FEMALE	T1	N0	M0	I	pMMR
GSM972316	2490	0	77	FEMALE	T3	N0	M0	II	dMMR
GSM972317	900	1	85	MALE	T3	N0	M0	II	dMMR
GSM972318	1080	1	84	FEMALE	T3	N0	M0	II	pMMR
GSM972319	2340	1	71	FEMALE	T3	N0	M0	II	pMMR
GSM972320	1740	1	64	MALE	T2	N1	M0	III	pMMR
GSM972321	270	0	52	MALE	T3	N2	M0	III	pMMR
GSM972322	2580	1	46	MALE	T3	N0	M0	II	pMMR
GSM972323	2400	0	67	FEMALE	T3	N1	M0	III	pMMR
GSM972324	2460	0	72	MALE	T3	N0	M0	II	pMMR
GSM972325	2130	0	55	MALE	T3	N1	M0	III	pMMR
GSM972326	2550	0	71	FEMALE	T3	N0	M0	II	pMMR
GSM972327	2490	0	60	MALE	T3	N0	M0	II	pMMR
GSM972328	2460	0	74	MALE	T3	N2	M0	III	pMMR
GSM972329	2340	0	61	MALE	T3	N0	M0	II	pMMR
GSM972330	2580	0	79	FEMALE	T3	N0	M0	II	dMMR
GSM972331	2250	1	79	MALE	T3	N0	M0	II	pMMR
GSM972332	2610	0	72	FEMALE	T3	N0	M0	II	dMMR
GSM972333	2400	0	49	MALE	T3	N0	M0	II	pMMR
GSM972334	2310	0	79	FEMALE	T3	N2	M0	III	dMMR
GSM972335	1380	1	73	MALE	T2	N0	M0	I	pMMR
GSM972336	1500	0	63	MALE	T3	N1	M0	III	pMMR
GSM972337	1230	1	80	FEMALE	T3	N1	M0	III	dMMR
GSM972338	2220	0	69	MALE	T3	N0	M0	II	pMMR
GSM972339	2280	0	67	MALE	T3	N1	M0	III	pMMR
GSM972340	2520	0	75	MALE	T3	N0	M0	II	pMMR
GSM972341	2070	0	89	FEMALE	T3	N1	M0	III	pMMR
GSM972342	840	0	78	MALE	T2	N0	M0	I	pMMR
GSM972343	1560	1	86	MALE	T3	N0	M0	II	pMMR
GSM972344	2250	0	70	FEMALE	T3	N0	M0	II	pMMR
GSM972345	1260	1	83	MALE	T3	N2	M0	III	pMMR
GSM972346	2160	1	82	FEMALE	T3	N1	M0	III	dMMR
GSM972347	210	0	73	FEMALE	T3	N0	M0	II	pMMR
GSM972348	1860	0	60	MALE	T3	N0	M0	II	pMMR
GSM972349	150	1	79	FEMALE	T4	N1	M0	III	pMMR
GSM972350	270	1	84	FEMALE	T3	N1	M0	III	pMMR
GSM972351	720	0	71	MALE	T4	N0	M0	II	unknow
GSM972352	4170	0	66	MALE	T3	N2	M0	III	pMMR
GSM972353	3990	0	46	FEMALE	T4	N0	M0	II	dMMR
GSM972354	2850	1	68	FEMALE	T3	N2	M0	III	pMMR
GSM972355	1020	1	72	MALE	T3	N0	M0	II	pMMR
GSM972356	1590	1	73	FEMALE	T3	N0	M0	II	pMMR
GSM972357	1260	1	88	FEMALE	T3	N0	M0	II	pMMR
GSM972358	2430	0	53	FEMALE	T3	N0	M0	II	pMMR
GSM972359	900	1	56	FEMALE	T3	N0	M0	II	pMMR
GSM972360	4230	0	54	FEMALE	T3	N1	M0	III	pMMR
GSM972361	570	1	72	FEMALE	T4	N2	M0	III	pMMR
GSM972362	2940	0	50	MALE	T3	N1	M0	III	pMMR
GSM972363	4200	0	68	FEMALE	T3	N1	M0	III	pMMR
GSM972364	3090	0	71	FEMALE	T3	N1	M0	III	pMMR
GSM972365	1410	0	59	FEMALE	T3	N2	M0	III	pMMR
GSM972366	720	1	50	MALE	T3	N2	M0	III	pMMR
GSM972367	2850	0	72	MALE	T3	N1	M0	III	pMMR
GSM972368	2760	0	70	FEMALE	T3	N1	M0	III	pMMR
GSM972369	3060	1	58	MALE	T3	N2	M0	III	pMMR
GSM972370	2130	1	73	FEMALE	T3	N1	M0	III	pMMR
GSM972371	2430	0	47	MALE	T3	N1	M0	III	pMMR
GSM972372	1500	1	59	MALE	T4	N2	M0	III	pMMR
GSM972373	2370	0	66	MALE	T3	N1	M0	III	pMMR
GSM972374	2700	0	65	MALE	T1	N1	M0	III	pMMR
GSM972375	3510	0	46	FEMALE	T3	N1	M0	III	pMMR
GSM972376	2610	0	73	FEMALE	T3	N2	M0	III	pMMR
GSM972377	2460	0	59	FEMALE	T3	N1	M0	III	pMMR
GSM972378	2580	0	78	MALE	T3	N2	M0	III	pMMR
GSM972379	2850	0	63	FEMALE	T2	N1	M0	III	pMMR
GSM972380	450	1	64	FEMALE	T3	N2	M0	III	pMMR
GSM972381	1440	1	63	MALE	T3	N0	M0	II	pMMR
GSM972382	1140	1	58	MALE	T3	N0	M0	II	pMMR
GSM972383	2760	0	70	FEMALE	T3	N0	M0	II	pMMR
GSM972384	3180	1	61	MALE	T3	N0	M0	II	pMMR
GSM972385	1890	0	70	MALE	T3	N0	M0	II	pMMR
GSM972386	2700	0	77	FEMALE	T3	N0	M0	II	pMMR
GSM972387	3690	0	62	MALE	T3	N0	M0	II	pMMR
GSM972388	2490	1	75	FEMALE	T3	N0	M0	II	pMMR
GSM972389	2790	0	77	MALE	T4	N0	M0	II	pMMR
GSM972390	240	1	87	MALE	T3	N1	M0	III	dMMR
GSM972391	1560	1	68	MALE	T3	N0	M0	II	dMMR
GSM972392	1320	1	75	FEMALE	T4	N0	M0	II	pMMR
GSM972393	1410	1	76	MALE	T3	N0	M0	II	pMMR
GSM972394	330	1	81	MALE	T3	N1	M0	III	pMMR
GSM972395	4410	0	64	MALE	T4	N1	M0	III	pMMR
GSM972396	3210	0	72	MALE	T3	N0	M0	II	pMMR
GSM972397	3150	0	83	FEMALE	T3	N0	M0	II	pMMR
GSM972398	1920	1	65	MALE	T3	N0	M0	II	pMMR
GSM972399	2700	0	54	FEMALE	T4	N1	M0	III	pMMR
GSM972400	330	1	67.8	FEMALE	T4	N2	M1	IV	pMMR
GSM972401	0	1	69	MALE	T3	N0	M0	II	pMMR
GSM972402	930	1	71	MALE	T3	N0	M1	II	unknow
GSM972403	1680	0	70	FEMALE	T3	N0	M0	II	unknow
GSM972404	1440	0	68	MALE	T3	N0	M0	II	unknow
GSM972405	2370	1	70	FEMALE	T4	N0	M0	II	unknow
GSM972406	3180	0	66	FEMALE	T3	N0	M0	II	unknow
GSM972407	3960	0	42	FEMALE	T4	N0	M0	II	unknow
GSM972408	960	1	66	MALE	T3	N0	M0	II	unknow
GSM972409	3120	0	72	FEMALE	T4	N0	M0	II	unknow
GSM972410	2730	0	68	FEMALE	T3	N0	M0	II	unknow
GSM972411	3750	0	48	FEMALE	T1	N1	M0	III	pMMR
GSM972412	240	1	78	MALE	T3	N2	M0	III	pMMR
GSM972413	600	1	66	MALE	T3	N1	M0	III	pMMR
GSM972414	1590	0	52	FEMALE	T3	N0	M0	II	pMMR
GSM972415	1260	1	69	MALE	T3	N1	M0	III	pMMR
GSM972416	240	1	49	MALE	T4	N0	M0	II	pMMR
GSM972417	4380	0	59	MALE	T3	N0	M0	II	pMMR
GSM972418	2100	0	64	MALE	T3	N0	M0	II	pMMR
GSM972419	960	1	85	FEMALE	T3	N2	M0	III	pMMR
GSM972420	180	1	83	MALE	T3	N2	M0	III	pMMR
GSM972421	840	0	66	MALE	unknow	unknow	unknow	III	pMMR
GSM972422	1110	1	74	MALE	unknow	unknow	unknow	II	pMMR
GSM972423	1200	0	52	FEMALE	unknow	unknow	unknow	II	pMMR
GSM972424	3120	0	70	MALE	T3	N0	M0	II	pMMR
GSM972425	1770	0	72	FEMALE	T3	N1	M0	III	pMMR
GSM972426	2430	0	49	MALE	T3	N0	M0	II	pMMR
GSM972427	1590	0	63	MALE	T3	N0	M0	II	pMMR
GSM972428	1650	0	62	MALE	T3	N2	M0	III	pMMR
GSM972429	1860	0	64	MALE	T4	N2	M0	III	pMMR
GSM972430	1590	0	43	FEMALE	T3	N0	M0	II	pMMR
GSM972431	1620	0	59	MALE	T3	N1	M0	III	pMMR
GSM972432	1650	0	71	MALE	unknow	unknow	unknow	III	pMMR
GSM972433	480	1	85	MALE	unknow	unknow	unknow	III	pMMR
GSM972434	1260	1	70	MALE	unknow	unknow	unknow	II	pMMR
GSM972435	1200	0	71	MALE	unknow	unknow	unknow	III	pMMR
GSM972436	540	1	81	MALE	unknow	unknow	unknow	II	pMMR
GSM972437	210	1	48	FEMALE	T3	N2	M1	IV	pMMR
GSM972438	900	1	44	MALE	T4	N1	M1	IV	pMMR
GSM972439	60	1	65	MALE	T3	N1	M1	IV	pMMR
GSM972440	1560	0	50	MALE	T3	N0	M0	II	pMMR
GSM972441	2040	0	49	FEMALE	T4	N2	M1	IV	pMMR
GSM972442	180	1	54	FEMALE	T3	N2	M1	IV	pMMR
GSM972443	1440	0	49	MALE	T3	N0	M0	II	dMMR
GSM972444	420	1	73	MALE	T4	N2	unknow	III	dMMR
GSM972445	1050	0	48	MALE	T4	N0	M0	II	dMMR
GSM972447	930	0	71	MALE	T3	N0	M0	II	dMMR
GSM972449	1230	1	51	FEMALE	T4	N1	M0	III	pMMR
GSM972450	1410	1	80	MALE	T3	N0	M0	II	pMMR
GSM972451	2910	0	58	MALE	T4	N0	M0	II	pMMR
GSM972452	2970	0	75	FEMALE	T3	N2	M0	III	unknow
GSM972453	3000	0	51	FEMALE	T3	N1	M0	III	pMMR
GSM972454	2250	0	62	MALE	T2	N0	M0	I	pMMR
GSM972455	2220	0	89	FEMALE	T3	N1	M0	III	dMMR
GSM972456	0	1	82	FEMALE	T3	N0	M0	II	pMMR
GSM972457	2040	0	74	FEMALE	T3	N1	M0	III	pMMR
GSM972458	510	1	65	MALE	T3	N0	M0	II	dMMR
GSM972459	360	0	80	MALE	T3	N0	M0	II	pMMR
GSM972460	2880	0	70	FEMALE	T3	N0	M0	II	pMMR
GSM972461	2880	0	56	MALE	T3	N0	M0	II	pMMR
GSM972462	2640	0	72	MALE	T2	N0	M0	I	pMMR
GSM972463	60	1	67	MALE	T4	N2	M0	III	pMMR
GSM972464	2580	0	76	FEMALE	T2	N0	M0	I	pMMR
GSM972465	2520	1	73	MALE	T3	N0	M0	II	unknow
GSM972466	2250	0	73	FEMALE	T3	N1	M0	III	pMMR
GSM972467	2160	0	54	MALE	T3	N2	M0	III	pMMR
GSM972468	720	1	73	MALE	T3	N0	M0	II	pMMR
GSM972469	2580	0	69	MALE	T2	N0	M0	I	pMMR
GSM972470	2550	0	50	MALE	T3	N0	M0	II	dMMR
GSM972472	2400	0	58	MALE	T4	N0	M0	II	pMMR
GSM972473	3510	0	67	MALE	T3	N0	M0	II	pMMR
GSM972474	3570	0	49	FEMALE	T3	N1	M0	III	pMMR
GSM972475	2610	0	68	FEMALE	T3	N0	M0	II	pMMR
GSM972476	1920	0	61	MALE	T4	N1	M0	III	pMMR
GSM972477	2430	0	75	MALE	T3	N0	M0	II	pMMR
GSM972478	2070	0	80	MALE	T3	N0	M0	II	pMMR
GSM972479	90	0	79	MALE	T4	N2	M0	III	pMMR
GSM972480	2070	0	78	MALE	T3	N0	M0	II	pMMR
GSM972481	1950	1	67	MALE	T3	N2	M0	III	pMMR
GSM972482	1260	0	90	FEMALE	T3	N0	M0	II	pMMR
GSM972483	840	1	80	FEMALE	T3	N0	M0	II	pMMR
GSM972484	2280	0	68	MALE	T3	N0	M0	II	pMMR
GSM972485	2250	0	69	MALE	T3	N0	M0	II	pMMR
GSM972486	990	0	87	MALE	T3	N0	M0	II	dMMR
GSM972487	2010	0	84	MALE	T3	N0	M0	II	unknow
GSM972488	1470	0	65	MALE	T3	N0	M0	II	pMMR
GSM972489	2220	0	77	FEMALE	T3	N0	M0	II	pMMR
GSM972490	2220	0	67	MALE	T3	N0	M0	II	pMMR
GSM972491	2100	0	74	MALE	T3	N0	M0	II	pMMR
GSM972492	2040	0	69	MALE	T2	N0	M0	I	pMMR
GSM972493	1770	0	89	FEMALE	T3	N0	M0	II	pMMR
GSM972494	1710	0	43	FEMALE	T2	N0	M0	I	dMMR
GSM972495	810	1	69	FEMALE	T3	N1	M0	III	pMMR
GSM972496	4260	0	65	FEMALE	T2	N0	M0	I	pMMR
GSM972497	30	0	77	FEMALE	T2	N1	M0	III	pMMR
GSM972498	1770	1	50	FEMALE	T3	N1	M0	III	pMMR
GSM972499	2160	0	82	MALE	T4	N2	M0	III	dMMR
GSM972501	3180	1	76	FEMALE	T3	N1	M0	III	pMMR
GSM972502	3930	0	69	MALE	T3	N0	M0	II	pMMR
GSM972503	4380	0	42	FEMALE	T3	N0	M0	II	pMMR
GSM972504	900	1	80	MALE	T3	N2	M0	III	pMMR
GSM972505	4320	0	69	MALE	T3	N0	M0	II	pMMR
GSM972506	4230	0	68	MALE	T3	N0	M0	II	pMMR
GSM972507	1260	0	83	FEMALE	T3	N1	M0	III	dMMR
GSM972508	4020	0	69	FEMALE	T1	N0	M0	I	pMMR
GSM972509	420	0	73	FEMALE	T2	N0	M0	I	pMMR
GSM972510	2580	0	89	MALE	T3	N0	M0	II	pMMR
GSM972511	1410	1	75	MALE	T3	N2	M0	III	pMMR
GSM972512	690	1	62	MALE	T4	N2	M0	III	pMMR
GSM972513	1440	1	85	MALE	T3	N1	M0	III	pMMR
GSM972514	960	1	79	FEMALE	T2	N1	M0	III	pMMR
GSM972515	3540	0	72	FEMALE	T3	N0	M0	II	pMMR
GSM972516	1980	0	82	MALE	T3	N0	M0	II	pMMR
GSM972517	1110	1	88	FEMALE	T3	N0	M0	II	pMMR
GSM972518	1050	1	82	FEMALE	T4	N1	M0	III	pMMR
GSM972519	420	1	58	MALE	T3	N0	M0	II	pMMR
GSM972520	1860	1	76	MALE	T3	N1	M0	III	pMMR
GSM972521	2280	1	90	FEMALE	T3	N0	M0	II	pMMR
GSM972522	2970	0	53	FEMALE	T3	N0	M0	II	pMMR
TCGA-3L-AA1B	475	0		FEMALE	T2	N0	M0	I	unknow
TCGA-4N-A93T	146	0		MALE	T4	N1	M0	III	unknow
TCGA-4T-AA8H	385	0		FEMALE	T3	N0	unknow	II	unknow
TCGA-5M-AAT4	49	1		MALE	T3	N0	M1	IV	unknow
TCGA-5M-AAT6	290	1		FEMALE	T4	N2	M1	IV	unknow
TCGA-5M-AATE	1200	0		MALE	T3	N0	M0	II	unknow
TCGA-A6-2671	1331	1		MALE	T3	N2	M1	IV	pMMR
TCGA-A6-2672	1419	0		FEMALE	T3	N1	M0	III	dMMR
TCGA-A6-2674	1331	0		MALE	T3	N2	M1	IV	pMMR
TCGA-A6-2675	1321	0		MALE	T3	N0	unknow	II	pMMR
TCGA-A6-2676	1305	1		FEMALE	T4	N0	M0	II	dMMR
TCGA-A6-2677	740	1		FEMALE	T3	N2	M0	III	pMMR
TCGA-A6-2678	1286	0		FEMALE	T3	N1	M0	III	pMMR
TCGA-A6-2679	1366	0		FEMALE	T3	N0	unknow	II	pMMR
TCGA-A6-2680	1068	0		FEMALE	T3	N0	M0	II	pMMR
TCGA-A6-2681	1387	0		FEMALE	T3	N0	M0	II	pMMR
TCGA-A6-2682	424	1		MALE	T4	N1	M1	IV	pMMR
TCGA-A6-2683	504	1		FEMALE	T4	N0	M1	IV	pMMR
TCGA-A6-2684	1127	0		FEMALE	T2	N0	M0	I	pMMR
TCGA-A6-2685	1133	0		FEMALE	T3	N0	M0	II	pMMR
TCGA-A6-2686	1126	1		FEMALE	T3	N0	M0	II	dMMR
TCGA-A6-3807	1054	0		FEMALE	T3	N2	M0	III	pMMR
TCGA-A6-3808	1014	0		MALE	T3	N0	M0	II	pMMR
TCGA-A6-3809	996	0		FEMALE	T4	N0	M0	II	dMMR
TCGA-A6-3810	1111	0		MALE	T3	N0	M0	II	pMMR
TCGA-A6-4105	442	1		MALE	T3	N0	M0	II	pMMR
TCGA-A6-4107	987	0		FEMALE	T3	N1	M0	III	pMMR
TCGA-A6-5656	1001	0		MALE	T2	N0	M0	I	pMMR
TCGA-A6-5657	962	0		MALE	T3	N1	M0	III	pMMR
TCGA-A6-5659	926	0		MALE	T2	N0	M0	I	pMMR
TCGA-A6-5660	888	0		MALE	T3	N2	M0	III	pMMR
TCGA-A6-5661	1020	0		FEMALE	T3	N0	M0	II	dMMR
TCGA-A6-5662	718	0		MALE	T3	N2	M1	IV	pMMR
TCGA-A6-5664	672	0		MALE	T4	N2	unknow	III	pMMR
TCGA-A6-5665	671	0		FEMALE	T3	N0	M0	II	dMMR
TCGA-A6-5666	995	0		MALE	T4	N0	M0	II	pMMR
TCGA-A6-5667	887	0		FEMALE	T3	N1	unknow	III	pMMR
TCGA-A6-6137	824	0		MALE	T3	N1	M0	III	pMMR
TCGA-A6-6138	685	0		MALE	T2	N0	M0	I	pMMR
TCGA-A6-6140	734	0		MALE	T3	N0	M0	II	pMMR
TCGA-A6-6141	255	0		MALE	T3	N0	M0	II	pMMR
TCGA-A6-6142	763	0		FEMALE	T3	N1	M1	IV	pMMR
TCGA-A6-6648	766	0		MALE	T3	N0	M1	IV	pMMR
TCGA-A6-6649	735	0		MALE	T3	N1	M0	III	pMMR
TCGA-A6-6650	627	0		FEMALE	T3	N0	M0	II	pMMR
TCGA-A6-6651	662	0		FEMALE	T3	N1	unknow	III	pMMR
TCGA-A6-6652	751	0		MALE	T3	N0	M1	IV	pMMR
TCGA-A6-6653	742	0		MALE	T2	N0	M0	I	dMMR
TCGA-A6-6654	726	0		FEMALE	T3	N1	M0	III	pMMR
TCGA-A6-6780	612	0		MALE	T3	N0	unknow	II	dMMR
TCGA-A6-6781	598	0		MALE	T4	N1	unknow	III	dMMR
TCGA-A6-6782	617	0		MALE	T4	N0	unknow	II	pMMR
TCGA-A6-A565	494	1		FEMALE	T3	N2	unknow	III	unknow
TCGA-A6-A566	758	1		FEMALE	T4	N1	M0	III	unknow
TCGA-A6-A567	1881	1		MALE	T3	N1	M1	IV	unknow
TCGA-A6-A56B	1711	1		MALE	T3	N1	M0	III	unknow
TCGA-A6-A5ZU	293	0		MALE	T3	N1	M0	III	pMMR
TCGA-AA-3489	214	1		MALE	T3	N0	M0	II	pMMR
TCGA-AA-3492	1	1		FEMALE	T3	N0	M0	II	dMMR
TCGA-AA-3494	31	0		MALE	T3	N0	M1	IV	pMMR
TCGA-AA-3495	1127	0		MALE	T2	N0	M0	I	pMMR
TCGA-AA-3496	31	0		FEMALE	T3	N0	M0	II	pMMR
TCGA-AA-3502	1065	0		MALE	T2	N0	M0	I	pMMR
TCGA-AA-3506	1765	0		MALE	T2	N0	M0	I	pMMR
TCGA-AA-3509	1915	0		FEMALE	T3	N0	M0	II	pMMR
TCGA-AA-3510	1946	0		MALE	T3	N0	M0	II	pMMR
TCGA-AA-3511	212	0		MALE	T4	N0	M0	II	pMMR
TCGA-AA-3514	31	0		FEMALE	T2	N0	M0	I	pMMR
TCGA-AA-3516	396	1		FEMALE	T3	N2	M0	III	dMMR
TCGA-AA-3517	1186	0		MALE	T3	N0	M0	II	pMMR
TCGA-AA-3518	31	0		FEMALE	T3	N0	M0	II	dMMR
TCGA-AA-3519	276	0		MALE	T3	N1	M0	III	pMMR
TCGA-AA-3520	731	0		FEMALE	T3	N0	M0	II	pMMR
TCGA-AA-3522	1127	0		MALE	T3	N0	M0	II	pMMR
TCGA-AA-3524	1096	0		MALE	T3	N0	M0	II	pMMR
TCGA-AA-3525	1	0		MALE	T3	N1	M0	III	dMMR
TCGA-AA-3526	580	0		MALE	T2	N0	M0	I	pMMR
TCGA-AA-3527	0	0		FEMALE	T3	N0	M0	II	pMMR
TCGA-AA-3529	0	1		FEMALE	T3	N2	M0	III	pMMR
TCGA-AA-3530	580	0		MALE	T2	N0	M0	I	pMMR
TCGA-AA-3531	1035	0		FEMALE	T3	N0	M0	II	pMMR
TCGA-AA-3532	882	0		MALE	T3	N0	M0	II	pMMR
TCGA-AA-3534	882	0		FEMALE	T3	N0	M0	II	pMMR
TCGA-AA-3538	791	0		FEMALE	T2	N0	M0	I	pMMR
TCGA-AA-3542	395	0		MALE	T3	N2	M0	III	pMMR
TCGA-AA-3543	30	0		MALE	T2	N0	M0	I	dMMR
TCGA-AA-3544	426	0		MALE	T2	N0	M0	I	pMMR
TCGA-AA-3548	1034	0		FEMALE	T3	N2	M0	III	pMMR
TCGA-AA-3549	639	0		MALE	T2	N0	M0	I	pMMR
TCGA-AA-3552	396	1		MALE	T3	N2	M0	III	pMMR
TCGA-AA-3553	730	0		FEMALE	T2	N0	M0	I	pMMR
TCGA-AA-3554	546	0		FEMALE	T3	N0	M0	II	dMMR
TCGA-AA-3555	911	0		FEMALE	T3	N0	M0	II	pMMR
TCGA-AA-3556	700	0		MALE	T2	N0	M0	I	pMMR
TCGA-AA-3560	608	0		FEMALE	T3	N2	M0	III	pMMR
TCGA-AA-3561	424	0		MALE	T3	N0	M0	II	pMMR
TCGA-AA-3562	608	0		MALE	T3	N2	M0	III	pMMR
TCGA-AA-3655	1856	0		MALE	T3	N0	M0	II	pMMR
TCGA-AA-3660	2375	0		FEMALE	T3	N0	M0	II	pMMR
TCGA-AA-3662	184	0		FEMALE	T4	N2	M1	IV	pMMR
TCGA-AA-3663	212	0		MALE	T3	N0	M0	II	dMMR
TCGA-AA-3664	1643	0		FEMALE	T3	N0	M0	II	pMMR
TCGA-AA-3666	61	1		MALE	T3	N1	M0	III	pMMR
TCGA-AA-3667	426	0		FEMALE	T2	N0	M0	I	pMMR
TCGA-AA-3672	0	0		FEMALE	T3	N1	M0	III	dMMR
TCGA-AA-3673	1522	0		FEMALE	T3	N0	M0	II	pMMR
TCGA-AA-3675	1431	0		MALE	T3	N0	M0	II	pMMR
TCGA-AA-3678	1430	0		FEMALE	T2	N1	M0	III	pMMR
TCGA-AA-3679	457	0		MALE	T3	N2	M1	IV	pMMR
TCGA-AA-3680	335	1		FEMALE	T4	N2	M1	IV	pMMR
TCGA-AA-3681	182	0		FEMALE	T3	N1	M0	III	pMMR
TCGA-AA-3684	0	0		FEMALE	T4	N2	M1	IV	pMMR
TCGA-AA-3685	1127	0		MALE	T3	N0	M0	II	pMMR
TCGA-AA-3688	578	0		MALE	T3	N1	M1	IV	pMMR
TCGA-AA-3692	1095	1		FEMALE	T3	N2	M1	IV	pMMR
TCGA-AA-3693	0	0		FEMALE	T4	N1	M1	IV	pMMR
TCGA-AA-3696	153	1		FEMALE	T3	N1	M1	IV	pMMR
TCGA-AA-3697	2587	0		MALE	T3	N0	M0	II	pMMR
TCGA-AA-3710	821	0		FEMALE	T3	N0	M0	II	dMMR
TCGA-AA-3712	0	0		MALE	T3	N2	M0	III	pMMR
TCGA-AA-3713	579	0		MALE	T3	N0	M1	IV	dMMR
TCGA-AA-3715	579	1		MALE	T3	N0	M0	II	dMMR
TCGA-AA-3811	306	1		FEMALE	T3	N2	M0	III	dMMR
TCGA-AA-3812	1066	0		FEMALE	T3	N0	M0	II	pMMR
TCGA-AA-3814	0	0		FEMALE	T3	N0	M0	II	pMMR
TCGA-AA-3815	1005	0		FEMALE	T3	N0	M0	II	dMMR
TCGA-AA-3818	30	1		FEMALE	T3	N0	M0	II	pMMR
TCGA-AA-3819	761	0		FEMALE	T3	N0	M0	II	pMMR
TCGA-AA-3821	31	0		FEMALE	T2	N0	M0	I	dMMR
TCGA-AA-3831	547	0		MALE	T3	N0	M0	II	pMMR
TCGA-AA-3833	485	0		FEMALE	T3	N0	M0	II	dMMR
TCGA-AA-3837	1186	0		MALE	T3	N0	M0	II	pMMR
TCGA-AA-3841	1124	0		MALE	T3	N0	M0	II	pMMR
TCGA-AA-3842	1126	0		MALE	T2	N1	M0	III	pMMR
TCGA-AA-3844	454	0		FEMALE	T3	N2	M0	III	pMMR
TCGA-AA-3845	0	1		FEMALE	T3	N0	M0	II	dMMR
TCGA-AA-3846	518	0		FEMALE	T3	N0	M0	II	pMMR
TCGA-AA-3848	306	1		FEMALE	T3	N2	M0	III	pMMR
TCGA-AA-3850	0	1		MALE	T2	N0	M0	I	pMMR
TCGA-AA-3851	1006	0		MALE	T3	N0	M0	II	pMMR
TCGA-AA-3852	0	1		MALE	T3	N0	M0	II	pMMR
TCGA-AA-3854	1096	0		FEMALE	T2	N0	M0	I	pMMR
TCGA-AA-3855	975	0		MALE	T2	N0	M0	I	pMMR
TCGA-AA-3856	30	0		MALE	T3	N0	M0	II	pMMR
TCGA-AA-3858	945	0		MALE	T2	N0	M0	I	pMMR
TCGA-AA-3860	945	0		FEMALE	T3	N1	M0	III	pMMR
TCGA-AA-3861	914	0		MALE	T3	N0	M0	II	pMMR
TCGA-AA-3862	914	0		MALE	T3	N0	M0	II	pMMR
TCGA-AA-3864	1612	0		MALE	T3	N0	M0	II	dMMR
TCGA-AA-3866	518	0		FEMALE	T2	N0	M0	I	pMMR
TCGA-AA-3867	731	0		MALE	T3	N2	M1	IV	pMMR
TCGA-AA-3869	822	1		MALE	T4	N2	M1	IV	pMMR
TCGA-AA-3870	912	0		FEMALE	T3	N2	M1	IV	pMMR
TCGA-AA-3872	0	0		MALE	T4	N2	M1	IV	pMMR
TCGA-AA-3875	549	0		FEMALE	T1	N0	M0	I	pMMR
TCGA-AA-3877	943	0		FEMALE	T1	N0	M0	I	dMMR
TCGA-AA-3930	61	1		MALE	T3	N2	M1	IV	pMMR
TCGA-AA-3939	395	0		MALE	T3	N0	M0	II	pMMR
TCGA-AA-3941	730	0		FEMALE	T4	N1	M1	IV	pMMR
TCGA-AA-3947	1004	0		FEMALE	T4	N0	M0	II	dMMR
TCGA-AA-3949	791	0		FEMALE	T3	N1	M0	III	dMMR
TCGA-AA-3950	730	0		FEMALE	T3	N0	M0	II	dMMR
TCGA-AA-3952	61	1		MALE	T3	N2	M0	III	pMMR
TCGA-AA-3955	638	0		MALE	T2	N2	M0	III	pMMR
TCGA-AA-3956	1035	0		MALE	T3	N0	M0	II	pMMR
TCGA-AA-3966	61	0		FEMALE	T3	N0	M0	II	dMMR
TCGA-AA-3968	669	0		FEMALE	T2	N0	M0	I	pMMR
TCGA-AA-3970	1096	0		MALE	T3	N0	M0	II	pMMR
TCGA-AA-3971	489	0		MALE	T3	N1	M0	III	pMMR
TCGA-AA-3972	1551	0		MALE	T3	N1	M1	IV	pMMR
TCGA-AA-3973	397	0		MALE	T4	N1	M1	IV	pMMR
TCGA-AA-3975	1036	0		MALE	T2	N0	M0	I	pMMR
TCGA-AA-3977	761	0		MALE	T2	N0	unknow	unknow	pMMR
TCGA-AA-3979	730	0		MALE	T3	N0	M0	II	pMMR
TCGA-AA-3980	242	0		FEMALE	T2	N0	M0	I	pMMR
TCGA-AA-3982	822	0		MALE	T3	N1	M0	III	pMMR
TCGA-AA-3984	0	0		FEMALE	T3	N0	M0	II	pMMR
TCGA-AA-3986	580	0		MALE	T2	N0	M0	I	pMMR
TCGA-AA-3989	242	1		MALE	T3	N2	M1	IV	pMMR
TCGA-AA-3994	822	0		MALE	T3	N1	M0	III	pMMR
TCGA-AA-A004	424	0		MALE	T3	N0	M0	II	pMMR
TCGA-AA-A00A	1157	0		MALE	T3	N0	M0	II	dMMR
TCGA-AA-A00D	578	0		MALE	T2	N0	M0	I	pMMR
TCGA-AA-A00E	913	0		MALE	T3	N0	M0	II	dMMR
TCGA-AA-A00F	1035	0		MALE	T3	N2	M0	III	pMMR
TCGA-AA-A00J	549	0		MALE	T4	N1	M0	III	dMMR
TCGA-AA-A00K	549	0		MALE	T3	N0	M0	II	pMMR
TCGA-AA-A00L	1157	0		MALE	T3	N0	M0	II	pMMR
TCGA-AA-A00N	122	1		MALE	T4	N0	M0	II	pMMR
TCGA-AA-A00O	822	0		FEMALE	T3	N2	M0	III	pMMR
TCGA-AA-A00Q	1278	0		FEMALE	T4	N1	M0	III	pMMR
TCGA-AA-A00R	30	0		FEMALE	T2	N0	M0	I	dMMR
TCGA-AA-A00U	518	0		MALE	T3	N1	M0	III	pMMR
TCGA-AA-A00W	456	0		MALE	T1	N0	M0	I	pMMR
TCGA-AA-A00Z	669	0		MALE	T3	N0	M0	II	pMMR
TCGA-AA-A010	1064	0		FEMALE	T4	N0	M0	II	pMMR
TCGA-AA-A017	457	0		FEMALE	T3	N0	M0	II	pMMR
TCGA-AA-A01C	457	0		MALE	T2	N1	M0	III	pMMR
TCGA-AA-A01F	974	0		MALE	T3	N1	M0	III	pMMR
TCGA-AA-A01G	365	0		MALE	T3	N0	M0	II	pMMR
TCGA-AA-A01I	943	0		MALE	T2	N0	M0	I	pMMR
TCGA-AA-A01K	943	0		FEMALE	T3	N2	M0	III	pMMR
TCGA-AA-A01P	1158	1		FEMALE	T3	N1	M0	III	dMMR
TCGA-AA-A01Q	31	0		FEMALE	T3	N0	M0	II	dMMR
TCGA-AA-A01R	1065	0		MALE	T3	N2	M0	III	dMMR
TCGA-AA-A01S	31	0		FEMALE	T3	N1	M0	III	pMMR
TCGA-AA-A01T	1005	0		FEMALE	T3	N1	M0	III	pMMR
TCGA-AA-A01V	31	0		MALE	T2	N0	M0	I	pMMR
TCGA-AA-A01X	791	0		FEMALE	T2	N1	M0	III	pMMR
TCGA-AA-A01Z	1126	0		MALE	T3	N0	M0	II	pMMR
TCGA-AA-A022	0	0		FEMALE	T4	N0	M0	II	dMMR
TCGA-AA-A024	1188	1		MALE	T3	N0	M0	II	pMMR
TCGA-AA-A029	1581	0		MALE	T3	N0	M0	II	pMMR
TCGA-AA-A02E	90	1		FEMALE	T3	N1	M1	IV	pMMR
TCGA-AA-A02F	1216	0		FEMALE	T3	N1	M1	IV	pMMR
TCGA-AA-A02H	61	1		FEMALE	T3	N2	M1	IV	pMMR
TCGA-AA-A02J	153	1		FEMALE	T3	N0	M1	IV	pMMR
TCGA-AA-A02K	426	1		MALE	T4	N2	M1	IV	pMMR
TCGA-AA-A02O	28	0		MALE	T3	N0	M0	II	pMMR
TCGA-AA-A02R	670	1		FEMALE	T3	N0	M0	II	dMMR
TCGA-AA-A02W	1247	0		FEMALE	T2	N0	M0	I	pMMR
TCGA-AA-A02Y	1216	0		MALE	T2	N0	M0	I	pMMR
TCGA-AA-A03F	0	0		FEMALE	T3	N2	M0	III	pMMR
TCGA-AA-A03J	1246	0		FEMALE	T2	N0	M0	I	pMMR
TCGA-AD-5900	370	0		MALE	T2	N0	unknow	I	dMMR
TCGA-AD-6548	650	0		FEMALE	T2	N0	M0	I	pMMR
TCGA-AD-6888	472	1		MALE	T3	N1	M0	III	pMMR
TCGA-AD-6889	2532	1		MALE	T3	N0	M0	II	dMMR
TCGA-AD-6890	746	0		MALE	T1	N0	unknow	unknow	pMMR
TCGA-AD-6895	763	0		MALE	T3	N1	M0	III	dMMR
TCGA-AD-6899	176	1		MALE	T4	N2	unknow	III	pMMR
TCGA-AD-6901	682	1		MALE	T3	N0	unknow	unknow	pMMR
TCGA-AD-6963	834	0		MALE	T3	N0	unknow	unknow	pMMR
TCGA-AD-6964	331	1		MALE	T4	N2	unknow	unknow	dMMR
TCGA-AD-6965	805	0		MALE	T4	N2	M0	III	pMMR
TCGA-AD-A5EJ	0	0		FEMALE	T3	N0	unknow	II	unknow
TCGA-AD-A5EK	500	0		MALE	T2	N0	unknow	I	unknow
TCGA-AM-5820	14	0		FEMALE	T4	N2	M1	IV	pMMR
TCGA-AM-5821	28	0		FEMALE	T3	N0	M0	II	dMMR
TCGA-AU-3779	441	0		FEMALE	T3	N0	M0	II	pMMR
TCGA-AU-6004	824	0		FEMALE	T2	N0	M0	I	dMMR
TCGA-AY-4070	496	1		FEMALE	T3	N2	M0	III	pMMR
TCGA-AY-4071	29	1		FEMALE	T1	N0	unknow	I	pMMR
TCGA-AY-5543	1004	0		FEMALE	T3	N1	M1	IV	pMMR
TCGA-AY-6196	6	0		MALE	T3	N2	unknow	III	pMMR
TCGA-AY-6197	652	0		MALE	T3	N0	unknow	II	dMMR
TCGA-AY-6386	542	0		FEMALE	T3	N1	M0	III	pMMR
TCGA-AY-A54L	525	0		FEMALE	T2	N0	M0	I	unknow
TCGA-AY-A69D	543	0		FEMALE	T3	N0	M0	II	unknow
TCGA-AY-A71X	588	0		FEMALE	T2	N0	M0	I	unknow
TCGA-AY-A8YK	573	0		MALE	T3	N2	M1	IV	unknow
TCGA-AZ-4308	3324	0		FEMALE	T3	N1	M0	III	pMMR
TCGA-AZ-4313	2310	0		FEMALE	T1	N0	M0	I	dMMR
TCGA-AZ-4315	1776	0		MALE	T3	N0	M0	II	pMMR
TCGA-AZ-4323	43	1		MALE	T4	N2	M1	IV	pMMR
TCGA-AZ-4614	172	1		FEMALE	T4	N1	M1	IV	pMMR
TCGA-AZ-4615	1002	0		MALE	T3	N1	M0	III	dMMR
TCGA-AZ-4616	156	1		FEMALE	T3	N2	M1	IV	pMMR
TCGA-AZ-5403	1910	1		MALE	T3	N0	unknow	II	pMMR
TCGA-AZ-5407	2683	0		FEMALE	T1	N0	M0	I	pMMR
TCGA-AZ-6598	1503	1		FEMALE	T3	N0	unknow	II	dMMR
TCGA-AZ-6599	206	1		MALE	T2	N0	unknow	I	pMMR
TCGA-AZ-6600	368	1		MALE	T4	N1	M1	IV	pMMR
TCGA-AZ-6601	3042	1		MALE	T3	N0	M0	II	dMMR
TCGA-AZ-6603	899	1		FEMALE	T2	N1	unknow	unknow	pMMR
TCGA-AZ-6605	159	1		MALE	T4	N1	M0	III	pMMR
TCGA-AZ-6606	357	1		MALE	T4	N2	M1	IV	pMMR
TCGA-AZ-6607	97	1		MALE	T4	N2	M1	IV	pMMR
TCGA-AZ-6608	59	1		FEMALE	T2	N1	M0	III	pMMR
TCGA-CA-5254	386	0		FEMALE	T3	N0	M0	II	pMMR
TCGA-CA-5255	376	0		MALE	T3	N0	M0	II	pMMR
TCGA-CA-5256	379	0		FEMALE	T3	N0	M0	II	pMMR
TCGA-CA-5796	377	0		FEMALE	T3	N0	M0	II	pMMR
TCGA-CA-5797	383	0		MALE	T3	N0	M0	II	pMMR
TCGA-CA-6715	383	0		MALE	T3	N1	M0	III	pMMR
TCGA-CA-6716	371	0		MALE	T3	N0	M0	II	pMMR
TCGA-CA-6717	388	0		MALE	T3	N0	M0	II	pMMR
TCGA-CA-6718	306	1		MALE	T3	N0	M0	II	pMMR
TCGA-CA-6719	435	0		MALE	T3	N0	M0	II	pMMR
TCGA-CK-4947	534	0		FEMALE	T4	N1	M0	III	pMMR
TCGA-CK-4948	4502	0		FEMALE	T3	N1	M0	III	pMMR
TCGA-CK-4950	2599	0		FEMALE	T3	N1	M0	III	pMMR
TCGA-CK-4951	2134	1		FEMALE	T3	N0	M0	II	dMMR
TCGA-CK-4952	475	0		FEMALE	T4	N2	M0	III	pMMR
TCGA-CK-5912	1493	1		MALE	T2	N0	unknow	I	pMMR
TCGA-CK-5913	1561	0		FEMALE	T3	N0	unknow	II	dMMR
TCGA-CK-5914	669	0		MALE	T3	N1	unknow	III	pMMR
TCGA-CK-5915	0	0		MALE	T2	N0	unknow	I	pMMR
TCGA-CK-5916	643	1		FEMALE	T1	N0	M0	I	dMMR
TCGA-CK-6746	0	0		FEMALE	T4	N0	unknow	II	dMMR
TCGA-CK-6747	820	0		FEMALE	T3	N0	unknow	II	dMMR
TCGA-CK-6748	61	0		FEMALE	T3	N1	M1	IV	pMMR
TCGA-CK-6751	518	0		FEMALE	T2	N0	unknow	I	pMMR
TCGA-CM-4743	701	0		MALE	T3	N0	M0	II	dMMR
TCGA-CM-4744	609	0		MALE	T2	N0	M0	I	pMMR
TCGA-CM-4746	1126	0		MALE	T2	N0	M0	I	dMMR
TCGA-CM-4747	761	0		MALE	T4	N1	M1	IV	pMMR
TCGA-CM-4748	792	0		MALE	T4	N1	M0	III	pMMR
TCGA-CM-4751	822	0		MALE	T3	N1	M0	III	pMMR
TCGA-CM-4752	396	0		MALE	T3	N0	M0	II	pMMR
TCGA-CM-5341	884	0		FEMALE	T2	N1	M0	III	pMMR
TCGA-CM-5344	670	0		FEMALE	T3	N1	M0	III	pMMR
TCGA-CM-5348	699	0		MALE	T3	N1	M0	III	pMMR
TCGA-CM-5349	915	0		FEMALE	T3	N0	M0	II	pMMR
TCGA-CM-5860	974	0		MALE	T3	N0	M0	II	pMMR
TCGA-CM-5861	457	0		FEMALE	T3	N0	M0	II	dMMR
TCGA-CM-5862	153	1		MALE	T3	N1	M1	IV	pMMR
TCGA-CM-5863	457	0		FEMALE	T3	N1	M0	III	pMMR
TCGA-CM-5864	457	0		MALE	T2	N0	M0	I	pMMR
TCGA-CM-5868	518	0		FEMALE	T4	N1	M1	IV	pMMR
TCGA-CM-6161	457	0		FEMALE	T2	N0	M0	I	pMMR
TCGA-CM-6162	365	0		FEMALE	T3	N1	M0	III	dMMR
TCGA-CM-6163	427	0		MALE	T1	N0	M0	I	pMMR
TCGA-CM-6164	883	0		FEMALE	T3	N0	M0	II	pMMR
TCGA-CM-6165	488	0		MALE	T3	N0	M0	II	pMMR
TCGA-CM-6166	669	0		FEMALE	T2	N0	M0	I	pMMR
TCGA-CM-6167	456	0		FEMALE	T3	N2	M0	III	pMMR
TCGA-CM-6168	395	0		FEMALE	T3	N0	M0	II	pMMR
TCGA-CM-6169	396	0		MALE	T3	N0	M0	II	pMMR
TCGA-CM-6170	457	0		FEMALE	T2	N0	M0	I	pMMR
TCGA-CM-6171	427	0		FEMALE	T2	N0	M0	I	dMMR
TCGA-CM-6172	335	0		FEMALE	T3	N1	M0	III	pMMR
TCGA-CM-6674	394	0		MALE	T3	N0	M0	II	dMMR
TCGA-CM-6675	397	0		MALE	T3	N2	M1	IV	pMMR
TCGA-CM-6676	337	0		MALE	T2	N0	M0	I	pMMR
TCGA-CM-6677	337	0		FEMALE	T3	N0	M0	II	pMMR
TCGA-CM-6678	335	0		FEMALE	T4	N1	M1	IV	pMMR
TCGA-CM-6679	306	0		MALE	T3	N0	M0	II	pMMR
TCGA-CM-6680	366	0		FEMALE	T3	N2	M0	III	pMMR
TCGA-D5-5537	1381	1		MALE	T3	N2	unknow	unknow	pMMR
TCGA-D5-5538	1661	1		FEMALE	T3	N1	M0	III	pMMR
TCGA-D5-5539	596	0		MALE	T3	N1	M0	III	pMMR
TCGA-D5-5540	1706	0		MALE	T3	N0	M0	II	pMMR
TCGA-D5-5541	1701	0		MALE	T3	N1	M0	III	pMMR
TCGA-D5-6529	614	0		MALE	T3	N0	M0	II	pMMR
TCGA-D5-6530	621	0		MALE	T2	N0	M0	I	dMMR
TCGA-D5-6531	540	0		MALE	T3	N0	M0	II	pMMR
TCGA-D5-6532	555	0		MALE	T3	N0	M0	II	pMMR
TCGA-D5-6533	775	0		FEMALE	T4	N0	M0	unknow	pMMR
TCGA-D5-6534	1316	0		FEMALE	T3	N0	M0	II	pMMR
TCGA-D5-6535	460	0		FEMALE	T3	N1	unknow	III	pMMR
TCGA-D5-6536	543	0		MALE	T3	N0	M0	II	pMMR
TCGA-D5-6537	146	1		MALE	T3	N1	unknow	III	pMMR
TCGA-D5-6538	521	0		FEMALE	T3	N2	M0	III	pMMR
TCGA-D5-6539	380	0		FEMALE	T3	N0	M0	unknow	pMMR
TCGA-D5-6540	491	0		MALE	T2	N0	M0	I	dMMR
TCGA-D5-6541	474	0		MALE	T3	N0	M0	II	pMMR
TCGA-D5-6898	229	0		FEMALE	T2	N0	M0	I	pMMR
TCGA-D5-6920	377	0		FEMALE	T3	N0	M0	II	pMMR
TCGA-D5-6922	308	0		MALE	T3	N1	M0	III	pMMR
TCGA-D5-6923	378	0		MALE	T2	N0	M0	I	pMMR
TCGA-D5-6924	435	0		MALE	T3	N0	M0	II	pMMR
TCGA-D5-6926	275	0		MALE	T4	N1	M0	III	pMMR
TCGA-D5-6927	287	0		MALE	T3	N0	M0	II	dMMR
TCGA-D5-6928	354	0		MALE	T3	N0	M0	II	dMMR
TCGA-D5-6929	408	0		FEMALE	T3	N1	M1	IV	pMMR
TCGA-D5-6930	406	0		MALE	T3	N0	M0	II	dMMR
TCGA-D5-6931	365	0		MALE	T4	N2	M0	III	pMMR
TCGA-D5-6932	346	0		MALE	T3	N0	M0	II	pMMR
TCGA-D5-7000	312	0		FEMALE	T2	N0	M0	I	pMMR
TCGA-DM-A0X9	3641	0		FEMALE	T3	N0	M0	II	pMMR
TCGA-DM-A0XD	743	1		MALE	T3	N0	M0	II	pMMR
TCGA-DM-A0XF	1162	1		FEMALE	T3	N2	M0	III	pMMR
TCGA-DM-A1D0	3974	0		FEMALE	T3	N0	M0	II	pMMR
TCGA-DM-A1D4	2821	1		MALE	T3	N0	M0	II	pMMR
TCGA-DM-A1D6	570	1		MALE	T3	N0	M0	II	pMMR
TCGA-DM-A1D7	405	1		MALE	T3	N0	M0	II	pMMR
TCGA-DM-A1D8	383	1		FEMALE	T3	N1	unknow	unknow	pMMR
TCGA-DM-A1D9	4270	0		FEMALE	T3	N0	M0	II	pMMR
TCGA-DM-A1DA	228	1		FEMALE	T3	N2	M0	III	pMMR
TCGA-DM-A1DB	1348	1		MALE	T3	N0	M0	II	pMMR
TCGA-DM-A1HA	2600	0		MALE	T3	N2	M0	III	pMMR
TCGA-DM-A1HB	4126	0		MALE	T3	N1	M0	III	dMMR
TCGA-DM-A280	236	1		FEMALE	T3	N0	M0	II	pMMR
TCGA-DM-A282	4233	0		FEMALE	T3	N0	M0	II	pMMR
TCGA-DM-A285	179	1		FEMALE	T3	N2	M1	IV	pMMR
TCGA-DM-A288	427	1		MALE	T3	N2	M0	III	pMMR
TCGA-DM-A28A	805	1		MALE	T3	N2	M0	III	pMMR
TCGA-DM-A28C	2475	1		MALE	T3	N0	M0	II	pMMR
TCGA-DM-A28E	3648	0		FEMALE	T3	N0	M0	II	pMMR
TCGA-DM-A28F	1094	1		MALE	T3	N1	M0	III	pMMR
TCGA-DM-A28G	1849	1		MALE	T3	N0	M0	II	pMMR
TCGA-DM-A28H	3561	0		MALE	T3	N2	M0	III	pMMR
TCGA-DM-A28K	2988	0		MALE	T3	N0	M0	II	pMMR
TCGA-DM-A28M	2895	0		MALE	T3	N0	M0	II	pMMR
TCGA-F4-6459	262	1		FEMALE	T3	N2	M0	III	pMMR
TCGA-F4-6460	972	1		FEMALE	T3	N1	M0	III	pMMR
TCGA-F4-6461	338	1		FEMALE	T4	N2	M0	III	pMMR
TCGA-F4-6463	1087	0		MALE	T3	N0	M0	II	pMMR
TCGA-F4-6569	1087	0		MALE	T2	N0	M0	I	pMMR
TCGA-F4-6570	188	1		FEMALE	T3	N0	M0	II	dMMR
TCGA-F4-6703	1456	0		MALE	T3	N0	M0	II	dMMR
TCGA-F4-6704	47	0		MALE	T3	N2	unknow	III	pMMR
TCGA-F4-6805	1047	0		FEMALE	T3	N0	M0	II	pMMR
TCGA-F4-6806	1260	0		FEMALE	T2	N0	M0	I	pMMR
TCGA-F4-6807	1309	0		FEMALE	T3	N2	M0	III	pMMR
TCGA-F4-6808	1024	0		FEMALE	T1	N0	M0	I	pMMR
TCGA-F4-6809	403	1		FEMALE	T3	N1	M1	IV	pMMR
TCGA-F4-6854	16	0		FEMALE	T3	N0	M0	II	pMMR
TCGA-F4-6855	1442	0		FEMALE	T3	N0	M0	II	pMMR
TCGA-F4-6856	1074	0		MALE	T2	N0	M0	I	dMMR
TCGA-G4-6293	4051	0		FEMALE	T3	N1	M0	III	pMMR
TCGA-G4-6294	858	1		MALE	T3	N1	M1	IV	pMMR
TCGA-G4-6295	254	0		FEMALE	T3	N0	M0	II	pMMR
TCGA-G4-6297	2506	0		FEMALE	T3	N2	M1	IV	pMMR
TCGA-G4-6298	0	1		MALE	T4	N1	unknow	III	pMMR
TCGA-G4-6299	2268	0		MALE	T3	N2	M0	III	pMMR
TCGA-G4-6302	0	0		FEMALE	T3	N0	M0	II	dMMR
TCGA-G4-6303	2003	1		FEMALE	T3	N1	M1	IV	pMMR
TCGA-G4-6304	1631	0		FEMALE	T4	N0	M0	II	dMMR
TCGA-G4-6306	1359	0		MALE	T2	N0	M0	unknow	pMMR
TCGA-G4-6307	1674	0		FEMALE	T3	N1	M0	III	pMMR
TCGA-G4-6309	2600	0		FEMALE	T3	N1	M0	III	dMMR
TCGA-G4-6310	1935	0		MALE	T3	N1	M0	III	pMMR
TCGA-G4-6311	1199	0		MALE	T3	N1	unknow	III	pMMR
TCGA-G4-6314	1093	0		FEMALE	T3	N2	M1	IV	pMMR
TCGA-G4-6315	1883	0		MALE	T3	N1	M1	IV	pMMR
TCGA-G4-6317	1095	0		FEMALE	T3	N2	unknow	III	pMMR
TCGA-G4-6320	804	0		MALE	T3	N1	unknow	III	dMMR
TCGA-G4-6321	672	0		FEMALE	T2	N1	unknow	III	pMMR
TCGA-G4-6322	792	0		MALE	T3	N1	unknow	III	pMMR
TCGA-G4-6323	419	0		MALE	T4	N0	unknow	II	pMMR
TCGA-G4-6586	1089	0		FEMALE	T3	N0	M0	II	dMMR
TCGA-G4-6588	796	0		FEMALE	T3	N0	M0	II	dMMR
TCGA-G4-6625	2792	0		FEMALE	T3	N0	M0	II	pMMR
TCGA-G4-6626	1	1		MALE	T3	N0	M0	II	pMMR
TCGA-G4-6627	2175	0		MALE	T3	N0	M0	II	pMMR
TCGA-G4-6628	2424	0		MALE	T2	N0	M0	I	dMMR
TCGA-NH-A50T	553	0		FEMALE	T3	N0	unknow	II	unknow
TCGA-NH-A50U	334	1		MALE	T4	N0	M1	IV	unknow
TCGA-NH-A50V	588	0		MALE	T3	N2	M0	III	unknow
TCGA-NH-A5IV	0	0		FEMALE	T3	N0	unknow	II	unknow
TCGA-NH-A6GA	302	1		MALE	T4	N2	unknow	III	unknow
TCGA-NH-A6GB	476	0		FEMALE	T3	N2	unknow	III	unknow
TCGA-NH-A6GC	389	0		FEMALE	T4	N1	M1	IV	unknow
TCGA-NH-A8F7	543	0		FEMALE	T3	N0	unknow	II	unknow
TCGA-NH-A8F8	511	1		MALE	T4	N2	M1	IV	unknow
TCGA-QG-A5YV	1301	0		FEMALE	T4	N1	unknow	III	unknow
TCGA-QG-A5YW	896	0		FEMALE	T3	N2	unknow	III	unknow
TCGA-QG-A5YX	1003	0		FEMALE	T3	N0	unknow	II	unknow
TCGA-QG-A5Z2	952	0		MALE	T2	N0	M0	I	unknow
TCGA-QL-A97D	666	0		FEMALE	T2	N0	unknow	I	unknow
TCGA-RU-A8FL	1177	0		MALE	T3	N2	unknow	III	unknow
TCGA-SS-A7HO	1829	0		FEMALE	T4	N0	M0	II	unknow
TCGA-T9-A92H	362	0		MALE	T3	N0	M0	II	unknow
TCGA-WS-AB45	2130	0		FEMALE	T3	N0	unknow	II	unknow

## Sheet: S2
clinical response information of 298 patients following treatment with Atezolizumab
id	binaryResponse
SAM065890737112	CR/PR
SAM203dcf14f927	CR/PR
SAM25510f300d79	CR/PR
SAM2e9ac0b1b250	CR/PR
SAM30b5c6c54cf7	CR/PR
SAM31d9176e11fb	CR/PR
SAM3b15b4c6311d	CR/PR
SAM560f23d6a3ad	CR/PR
SAM572f19794c96	CR/PR
SAM670649e105b5	CR/PR
SAM6f2a102a99df	CR/PR
SAM6ff654a20f98	CR/PR
SAM73663ee4a96e	CR/PR
SAM771445e92421	CR/PR
SAM8a1b0e02ee42	CR/PR
SAMb470eb8f04be	CR/PR
SAMbf1a3ae828e6	CR/PR
SAMc2a1820d4e6b	CR/PR
SAMd027124354ce	CR/PR
SAMd35318127278	CR/PR
SAMd3601288319e	CR/PR
SAMd3bd67996035	CR/PR
SAMd7d57ee3a863	CR/PR
SAMe1eb5d988760	CR/PR
SAMeaa477a5384b	CR/PR
SAM025b45c27e05	SD/PD
SAM032c642382a7	SD/PD
SAM09c84ec0cf34	SD/PD
SAM0a0f2bac4b20	SD/PD
SAM0a7c2091dd56	SD/PD
SAM0bdb3428bd13	SD/PD
SAM0ce9c983b20f	SD/PD
SAM0d855cff64e6	SD/PD
SAM0f956e757453	SD/PD
SAM110501d0eedb	SD/PD
SAM166a419a4e5a	SD/PD
SAM18039827e1b9	SD/PD
SAM181b638b8248	SD/PD
SAM187e056d6a2a	SD/PD
SAM18a4dabbc557	SD/PD
SAM18b9351e265a	SD/PD
SAM18bc1078bc15	SD/PD
SAM18be5b395318	SD/PD
SAM19fec8f3b3bd	SD/PD
SAM1ab1b28d9f2b	SD/PD
SAM1ac4e3dee297	SD/PD
SAM1c0ecfb3eb63	SD/PD
SAM1c8b086175ca	SD/PD
SAM1dda30f1c5be	SD/PD
SAM1e9c4d1d39ae	SD/PD
SAM1f83ebd6be9b	SD/PD
SAM1fa6bcb7fc48	SD/PD
SAM23095936e611	SD/PD
SAM23aa15d4a0b0	SD/PD
SAM2624229effe8	SD/PD
SAM297c0301e861	SD/PD
SAM29da928587ad	SD/PD
SAM2bba8cb35e48	SD/PD
SAM2c9586161ce6	SD/PD
SAM2dc3f04e45e9	SD/PD
SAM2e7aa8fa0ab3	SD/PD
SAM2f228939632f	SD/PD
SAM3330c03fdf00	SD/PD
SAM34430ef08e5b	SD/PD
SAM3894ac3956a5	SD/PD
SAM39eb94fa504d	SD/PD
SAM3cb94b0d5297	SD/PD
SAM3ee5dcd894f0	SD/PD
SAM415f36ad349e	SD/PD
SAM4305ab968b90	SD/PD
SAM4501e41e4751	SD/PD
SAM45c8e6412c66	SD/PD
SAM468a9e1dc821	SD/PD
SAM49d48750e294	SD/PD
SAM49f9b2e57aa5	SD/PD
SAM4b0175e8db6e	SD/PD
SAM4b7ea015fd9e	SD/PD
SAM5234688806a7	SD/PD
SAM52e3fa3ad574	SD/PD
SAM54e58f1b0230	SD/PD
SAM553c3c35b847	SD/PD
SAM557dde1b9f3e	SD/PD
SAM563d6233dfa2	SD/PD
SAM59fda9035d1d	SD/PD
SAM5b57e47fdcb3	SD/PD
SAM5c139c5c1c4f	SD/PD
SAM5cc2d9036053	SD/PD
SAM5cfa1699bdb7	SD/PD
SAM5d1dfd5207f5	SD/PD
SAM5d989c86255e	SD/PD
SAM5e3bae090b8c	SD/PD
SAM5fe7a81a39dd	SD/PD
SAM62fb1388c871	SD/PD
SAM63405b04ab2d	SD/PD
SAM63b2189c36d7	SD/PD
SAM6662f5181f87	SD/PD
SAM675a12a09c15	SD/PD
SAM6780ed436b55	SD/PD
SAM6792d6e98068	SD/PD
SAM6964a6d7b967	SD/PD
SAM6cbc10abddb0	SD/PD
SAM6d2ae0c39b96	SD/PD
SAM6dd7ad1d797d	SD/PD
SAM7114d99032ec	SD/PD
SAM75142fcab9df	SD/PD
SAM76a431ba6ce1	SD/PD
SAM7829a341b9f3	SD/PD
SAM7893196e0e89	SD/PD
SAM7aa01fc49a80	SD/PD
SAM7f0d9cc7f001	SD/PD
SAM7fb6987514a4	SD/PD
SAM7fb7a13c096b	SD/PD
SAM80c6183220e6	SD/PD
SAM81b71522417a	SD/PD
SAM85f0a3ac1c45	SD/PD
SAM87a8e18eb45b	SD/PD
SAM8e469834acc1	SD/PD
SAM8e8ef2368dfa	SD/PD
SAM9306c5c92444	SD/PD
SAM943df5cf15df	SD/PD
SAM94859b440b1d	SD/PD
SAM957378bd907f	SD/PD
SAM961d04c42bd9	SD/PD
SAM9725303dce0c	SD/PD
SAM978a587b207e	SD/PD
SAM99a46b9eec27	SD/PD
SAM9a2cf3c06fb3	SD/PD
SAM9aa6a095a9d6	SD/PD
SAM9cafb905b36a	SD/PD
SAM9d2494119c05	SD/PD
SAM9daccafc18db	SD/PD
SAMa1871f491b02	SD/PD
SAMa321770ac31c	SD/PD
SAMa424c75831b4	SD/PD
SAMa90d73f8d891	SD/PD
SAMaabf4afe4213	SD/PD
SAMabc151b01ea3	SD/PD
SAMad83c9c53537	SD/PD
SAMae02629a97f7	SD/PD
SAMae4da274eded	SD/PD
SAMb0d11db9aa79	SD/PD
SAMb15ad09d6e24	SD/PD
SAMb2e4a082541a	SD/PD
SAMb4c7a001537d	SD/PD
SAMb963dda93cfd	SD/PD
SAMba1a34b5a060	SD/PD
SAMba7176afe070	SD/PD
SAMbc8dc3a7b54e	SD/PD
SAMbcb07ba81cee	SD/PD
SAMbcbc7957c264	SD/PD
SAMbe83eae4026e	SD/PD
SAMc0da5d48686d	SD/PD
SAMc0ef41aa6c8b	SD/PD
SAMc57eadb2d82b	SD/PD
SAMc692536a795a	SD/PD
SAMc6eff056c89a	SD/PD
SAMcb132b0cdd2c	SD/PD
SAMcc4675f394a1	SD/PD
SAMce39dd79b441	SD/PD
SAMcf018fee2acd	SD/PD
SAMd135d5867fe3	SD/PD
SAMd1bd63734394	SD/PD
SAMd2492b2a31bb	SD/PD
SAMd4c0837b0997	SD/PD
SAMd636e3461955	SD/PD
SAMd86389d0d768	SD/PD
SAMd98bac0a070f	SD/PD
SAMda4d892fddc8	SD/PD
SAMdab9ca8fb5de	SD/PD
SAMdad5c29dc105	SD/PD
SAMdb3f50c9129c	SD/PD
SAMdee1011782cd	SD/PD
SAMdf3e42c8672a	SD/PD
SAMe07c4560772d	SD/PD
SAMe3210d3632b4	SD/PD
SAMe3d4266775a9	SD/PD
SAMe41b1e773582	SD/PD
SAMe56c96c51190	SD/PD
SAMe5bc41772bc9	SD/PD
SAMe7bf6c015192	SD/PD
SAMe7e4f7c076a7	SD/PD
SAMe97af0feefdf	SD/PD
SAMe9ae8beb82fa	SD/PD
SAMeb29625f76a5	SD/PD
SAMee3844cc0b9f	SD/PD
SAMeff2ce356ccb	SD/PD
SAMf20b827dca51	SD/PD
SAMf2aae1443f67	SD/PD
SAMf3a9bce50099	SD/PD
SAMf82bbdc267c8	SD/PD
SAMfd947610629d	SD/PD
SAMfed609955db9	SD/PD
SAM0684af734db1	CR/PR
SAM075e037d95bc	CR/PR
SAM07a93a28f801	CR/PR
SAM14938611a2d3	CR/PR
SAM14df63a65411	CR/PR
SAM1abf01dd4544	CR/PR
SAM1f66db567eb5	CR/PR
SAM2570ff4aae6e	CR/PR
SAM27299aed7681	CR/PR
SAM2eb07dedf07f	CR/PR
SAM3e04eb914f3d	CR/PR
SAM4caabd64e7fd	CR/PR
SAM548551ef782c	CR/PR
SAM5767dd75d142	CR/PR
SAM58e7832f4e7d	CR/PR
SAM6083aac8db99	CR/PR
SAM6157c8f38b72	CR/PR
SAM681e4bf7cf85	CR/PR
SAM6cb230f208a8	CR/PR
SAM727c0e92a2a7	CR/PR
SAM7b40007f4aa4	CR/PR
SAM7d7c54623618	CR/PR
SAM8533e5e261d6	CR/PR
SAM8884fe446d20	CR/PR
SAM91c47b054ffb	CR/PR
SAM97a00e0929fb	CR/PR
SAMa535fcdf18a0	CR/PR
SAMaaf505c36f93	CR/PR
SAMaec7380f9ab0	CR/PR
SAMb15ac6e4c4ef	CR/PR
SAMb2f1d0e54ece	CR/PR
SAMb3c02294aba7	CR/PR
SAMb419a8fcbfcd	CR/PR
SAMc1251c7bfee2	CR/PR
SAMc1b27bc16435	CR/PR
SAMc919aebc7fdd	CR/PR
SAMcc7a42d87e9c	CR/PR
SAMd43f8933066b	CR/PR
SAMe50d15fde368	CR/PR
SAMe712352fb82a	CR/PR
SAMf275eb859a39	CR/PR
SAMfb7aec7cb0e2	CR/PR
SAMffa5c7cad0e5	CR/PR
SAM0257bbbbd388	SD/PD
SAM0571f17f4045	SD/PD
SAM08cce2fa88f2	SD/PD
SAM12502d970c10	SD/PD
SAM1a87df750b9d	SD/PD
SAM2070b416069c	SD/PD
SAM26104d5adc89	SD/PD
SAM28687037e4ff	SD/PD
SAM28e6031ac18b	SD/PD
SAM2b672f4336c7	SD/PD
SAM30cf07d4874f	SD/PD
SAM31f41dd0d6ca	SD/PD
SAM36851bc8b9ae	SD/PD
SAM36a9225b0222	SD/PD
SAM36d87392593b	SD/PD
SAM3a1c9632ff7b	SD/PD
SAM3b1066e5801b	SD/PD
SAM3e8baff50d7a	SD/PD
SAM47fc46c3d6be	SD/PD
SAM52500cabdd36	SD/PD
SAM568ce160abd9	SD/PD
SAM59f392864f5d	SD/PD
SAM5a2347c0498a	SD/PD
SAM61b9d4d84c64	SD/PD
SAM61baf919bb01	SD/PD
SAM65afda25b920	SD/PD
SAM716f54e468f4	SD/PD
SAM7538ad9ff524	SD/PD
SAM753d4bb52dbe	SD/PD
SAM75f12d1a55fc	SD/PD
SAM7bff231634e9	SD/PD
SAM7c67b05aa109	SD/PD
SAM7d2dfba6cd84	SD/PD
SAM822b226466a1	SD/PD
SAM8b4b8b0f9e73	SD/PD
SAM8f2275c36e8c	SD/PD
SAM9410b866974a	SD/PD
SAM9539a4f19ebc	SD/PD
SAM9e11ec6bea80	SD/PD
SAM9fb814c22bdb	SD/PD
SAMa1e62d323e1d	SD/PD
SAMa913c6139ec8	SD/PD
SAMa9ca8536d2b1	SD/PD
SAMab8052a03398	SD/PD
SAMae1690469964	SD/PD
SAMaf42c1541269	SD/PD
SAMb0a83e5fbde9	SD/PD
SAMb8070b7937e7	SD/PD
SAMb8101c538753	SD/PD
SAMbda79f955628	SD/PD
SAMbfdffb97c446	SD/PD
SAMc0d625a50eb8	SD/PD
SAMcabb6d58ff55	SD/PD
SAMd215b503f99a	SD/PD
SAMd697ba701077	SD/PD
SAMdcae54fcd7fa	SD/PD
SAMe0c49ea0df5d	SD/PD
SAMe7bcab05402e	SD/PD
SAMe9475f77504b	SD/PD
SAMe94c30c30616	SD/PD
SAMeb587a68006b	SD/PD
SAMef0e3d2415fd	SD/PD
SAMf28c01545593	SD/PD

## Sheet: S3
200 Hypoxia-related genes
Gene	Type
STBD1	hypoxia
BCL2	hypoxia
AK4	hypoxia
FBP1	hypoxia
NDRG1	hypoxia
GPC3	hypoxia
SLC2A3	hypoxia
ENO1	hypoxia
SAP30	hypoxia
DPYSL4	hypoxia
HS3ST1	hypoxia
NFIL3	hypoxia
KDELR3	hypoxia
EFNA1	hypoxia
LARGE1	hypoxia
CSRP2	hypoxia
SLC25A1	hypoxia
PRKCA	hypoxia
HEXA	hypoxia
TPBG	hypoxia
STC2	hypoxia
KLF7	hypoxia
PFKL	hypoxia
INHA	hypoxia
PCK1	hypoxia
PFKFB3	hypoxia
MT1E	hypoxia
PDK1	hypoxia
GPI	hypoxia
LDHC	hypoxia
PDGFB	hypoxia
CCN2	hypoxia
SLC6A6	hypoxia
PLAUR	hypoxia
ZNF292	hypoxia
PYGM	hypoxia
LOX	hypoxia
MXI1	hypoxia
VHL	hypoxia
UGP2	hypoxia
MT2A	hypoxia
PIM1	hypoxia
AKAP12	hypoxia
ERRFI1	hypoxia
GYS1	hypoxia
PHKG1	hypoxia
GAPDHS	hypoxia
IER3	hypoxia
BRS3	hypoxia
B4GALNT2	hypoxia
NOCT	hypoxia
ALDOB	hypoxia
JMJD6	hypoxia
ISG20	hypoxia
TIPARP	hypoxia
ENO3	hypoxia
XPNPEP1	hypoxia
RRAGD	hypoxia
BGN	hypoxia
ILVBL	hypoxia
PNRC1	hypoxia
PKLR	hypoxia
GAA	hypoxia
SDC4	hypoxia
ALDOC	hypoxia
RBPJ	hypoxia
P4HA2	hypoxia
FOSL2	hypoxia
GALK1	hypoxia
HOXB9	hypoxia
TGFB3	hypoxia
CCNG2	hypoxia
TPD52	hypoxia
PDK3	hypoxia
PRDX5	hypoxia
PLAC8	hypoxia
GPC1	hypoxia
VLDLR	hypoxia
PGF	hypoxia
PAM	hypoxia
CCN1	hypoxia
B3GALT6	hypoxia
CDKN1B	hypoxia
EGFR	hypoxia
BNIP3L	hypoxia
AMPD3	hypoxia
ATP7A	hypoxia
GBE1	hypoxia
CP	hypoxia
MAFF	hypoxia
GRHPR	hypoxia
PPP1R3C	hypoxia
HSPA5	hypoxia
CDKN1A	hypoxia
VEGFA	hypoxia
SLC2A5	hypoxia
F3	hypoxia
DUSP1	hypoxia
CAV1	hypoxia
ADORA2B	hypoxia
GCNT2	hypoxia
PKP1	hypoxia
PPARGC1A	hypoxia
GCK	hypoxia
EFNA3	hypoxia
JUN	hypoxia
BCAN	hypoxia
SLC37A4	hypoxia
ENO2	hypoxia
SRPX	hypoxia
NDST1	hypoxia
MAP3K1	hypoxia
EXT1	hypoxia
ATF3	hypoxia
BHLHE40	hypoxia
SIAH2	hypoxia
SERPINE1	hypoxia
PGAM2	hypoxia
ERO1A	hypoxia
ACKR3	hypoxia
KLF6	hypoxia
NEDD4L	hypoxia
IRS2	hypoxia
GAPDH	hypoxia
CITED2	hypoxia
HK2	hypoxia
ANXA2	hypoxia
CCN5	hypoxia
PPFIA4	hypoxia
IDS	hypoxia
SLC2A1	hypoxia
NR3C1	hypoxia
MIF	hypoxia
LDHA	hypoxia
NDST2	hypoxia
FOXO3	hypoxia
HAS1	hypoxia
PGM1	hypoxia
STC1	hypoxia
LXN	hypoxia
TGM2	hypoxia
COL5A1	hypoxia
CAVIN1	hypoxia
S100A4	hypoxia
GPC4	hypoxia
ADM	hypoxia
IGFBP3	hypoxia
CDKN1C	hypoxia
ETS1	hypoxia
TMEM45A	hypoxia
WSB1	hypoxia
LALBA	hypoxia
P4HA1	hypoxia
IGFBP1	hypoxia
PFKP	hypoxia
TPST2	hypoxia
CA12	hypoxia
TNFAIP3	hypoxia
CASP6	hypoxia
NAGK	hypoxia
BTG1	hypoxia
MYH9	hypoxia
CHST2	hypoxia
GLRX	hypoxia
KLHL24	hypoxia
SDC3	hypoxia
SULT2B1	hypoxia
RORA	hypoxia
ZFP36	hypoxia
SELENBP1	hypoxia
DDIT4	hypoxia
NCAN	hypoxia
CAVIN3	hypoxia
ANKZF1	hypoxia
PGM2	hypoxia
TES	hypoxia
SCARB1	hypoxia
CXCR4	hypoxia
DTNA	hypoxia
SDC2	hypoxia
KDM3A	hypoxia
EDN2	hypoxia
DCN	hypoxia
PPP1R15A	hypoxia
IL6	hypoxia
HMOX1	hypoxia
TKTL1	hypoxia
FOS	hypoxia
KIF5A	hypoxia
FAM162A	hypoxia
TPI1	hypoxia
ALDOA	hypoxia
CHST3	hypoxia
PLIN2	hypoxia
HK1	hypoxia
DDIT3	hypoxia
HDLBP	hypoxia
ANGPTL4	hypoxia
PGK1	hypoxia
TGFBI	hypoxia

## Sheet: S4
The activation states of biological pathways in distinct pyroptosis subtype by GSVA enrichment analysis
id	logFC	AveExpr	t	P.Value	adj.P.Val	B
KEGG_ECM_RECEPTOR_INTERACTION	0.411648	-0.00933362	27.8021	1.14674e-127	2.11e-125	280.864
KEGG_FOCAL_ADHESION	0.304462	-0.00710458	26.265	4.71053e-117	4.33369e-115	256.5
KEGG_GLYCOSAMINOGLYCAN_BIOSYNTHESIS_CHONDROITIN_SULFATE	0.414518	-0.0127386	26.0537	1.32777e-115	8.14365e-114	253.172
KEGG_LEISHMANIA_INFECTION	0.359331	-0.00131768	22.0699	7.63097e-89	3.51024e-87	191.753
KEGG_PATHWAYS_IN_CANCER	0.165275	-0.00224965	21.7281	1.29484e-86	4.76501e-85	186.637
KEGG_LEUKOCYTE_TRANSENDOTHELIAL_MIGRATION	0.243956	0.000434771	21.4486	8.42721e-85	2.58434e-83	182.475
KEGG_REGULATION_OF_ACTIN_CYTOSKELETON	0.189447	-0.00412897	20.6424	1.27565e-79	3.35313e-78	170.59
KEGG_VIRAL_MYOCARDITIS	0.299888	-0.00125526	20.4818	1.34321e-78	3.08937e-77	168.244
KEGG_CELL_ADHESION_MOLECULES_CAMS	0.299399	0.00118545	20.2469	4.1418e-77	8.46768e-76	164.828
KEGG_CHEMOKINE_SIGNALING_PATHWAY	0.23826	-0.00110663	19.7349	6.86315e-74	1.26282e-72	157.442
KEGG_MAPK_SIGNALING_PATHWAY	0.144612	-0.0038103	19.5204	1.49372e-72	2.49859e-71	154.373
KEGG_TOLL_LIKE_RECEPTOR_SIGNALING_PATHWAY	0.238137	0.00135492	19.2865	4.22145e-71	6.47289e-70	151.045
KEGG_SYSTEMIC_LUPUS_ERYTHEMATOSUS	0.346841	-0.00516983	19.1526	2.83615e-70	4.01424e-69	149.147
KEGG_PRION_DISEASES	0.233977	0.000110938	18.9492	5.0503e-69	6.63754e-68	146.279
KEGG_RENAL_CELL_CARCINOMA	0.218356	-0.00269069	18.8359	2.4974e-68	3.06347e-67	144.686
KEGG_CYTOKINE_CYTOKINE_RECEPTOR_INTERACTION	0.24037	0.00167464	18.7246	1.19483e-67	1.37406e-66	143.127
KEGG_HEMATOPOIETIC_CELL_LINEAGE	0.30842	0.000466711	18.6559	3.13607e-67	3.39433e-66	142.166
KEGG_PEROXISOME	-0.23863	0.00277551	-17.9982	2.9172e-63	2.98202e-62	133.065
KEGG_PANCREATIC_CANCER	0.180695	-0.000454031	17.5957	7.203e-61	6.97554e-60	127.579
KEGG_SMALL_CELL_LUNG_CANCER	0.171052	-0.00212453	17.5042	2.49523e-60	2.29561e-59	126.342
KEGG_FC_GAMMA_R_MEDIATED_PHAGOCYTOSIS	0.192958	-0.00350281	17.3136	3.28982e-59	2.88251e-58	123.774
KEGG_NOD_LIKE_RECEPTOR_SIGNALING_PATHWAY	0.225181	0.00011475	17.1666	2.37665e-58	1.98775e-57	121.805
KEGG_B_CELL_RECEPTOR_SIGNALING_PATHWAY	0.210093	-0.0028731	16.9926	2.43915e-57	1.95132e-56	119.487
KEGG_COMPLEMENT_AND_COAGULATION_CASCADES	0.241765	-0.000647798	16.8588	1.44925e-56	1.1111e-55	117.713
KEGG_HYPERTROPHIC_CARDIOMYOPATHY_HCM	0.194727	-0.00324156	16.3597	1.0401e-53	7.65514e-53	111.167
KEGG_JAK_STAT_SIGNALING_PATHWAY	0.171624	0.000138491	16.3514	1.15845e-53	8.19825e-53	111.06
KEGG_GLYCOSPHINGOLIPID_BIOSYNTHESIS_GANGLIO_SERIES	0.259176	0.00310522	16.274	3.18158e-53	2.16819e-52	110.055
KEGG_NATURAL_KILLER_CELL_MEDIATED_CYTOTOXICITY	0.210568	-0.0053289	16.0851	3.68657e-52	2.4226e-51	107.616
KEGG_PATHOGENIC_ESCHERICHIA_COLI_INFECTION	0.193068	-0.00658946	16.0774	4.07591e-52	2.58609e-51	107.516
KEGG_VEGF_SIGNALING_PATHWAY	0.143936	-0.00350785	15.7049	4.86145e-50	2.98169e-49	102.758
KEGG_GAP_JUNCTION	0.156153	-0.00404666	15.6867	6.13039e-50	3.63869e-49	102.528
KEGG_DILATED_CARDIOMYOPATHY	0.197166	-0.00514271	15.6738	7.22588e-50	4.15488e-49	102.364
KEGG_GRAFT_VERSUS_HOST_DISEASE	0.362255	-0.00808274	15.3419	4.80679e-48	2.68015e-47	98.1877
KEGG_MATURITY_ONSET_DIABETES_OF_THE_YOUNG	-0.23609	0.0109674	-15.3257	5.8935e-48	3.18942e-47	97.9849
KEGG_PROSTATE_CANCER	0.136997	-0.00115134	14.7273	9.84927e-45	5.1779e-44	90.603
KEGG_AXON_GUIDANCE	0.144198	-0.00350637	14.4765	2.08479e-43	1.06556e-42	87.5674
KEGG_SELENOAMINO_ACID_METABOLISM	-0.195763	0.00231231	-14.4464	3.00304e-43	1.49341e-42	87.2045
KEGG_T_CELL_RECEPTOR_SIGNALING_PATHWAY	0.173453	-0.00273426	14.1506	1.04664e-41	5.06795e-41	83.6737
KEGG_ANTIGEN_PROCESSING_AND_PRESENTATION	0.242243	-0.00729704	14.1289	1.35567e-41	6.39598e-41	83.4165
KEGG_EPITHELIAL_CELL_SIGNALING_IN_HELICOBACTER_PYLORI_INFECTION	0.144421	-0.00355936	14.0994	1.92755e-41	8.86674e-41	83.0666
KEGG_GLYCOSPHINGOLIPID_BIOSYNTHESIS_GLOBO_SERIES	0.213	0.00438145	13.741	1.32078e-39	5.92741e-39	78.8647
KEGG_INTESTINAL_IMMUNE_NETWORK_FOR_IGA_PRODUCTION	0.285523	-0.000200208	13.7237	1.61595e-39	7.0794e-39	78.6642
KEGG_ARRHYTHMOGENIC_RIGHT_VENTRICULAR_CARDIOMYOPATHY_ARVC	0.180593	-0.00241764	13.7169	1.74989e-39	7.48789e-39	78.5851
KEGG_TYPE_I_DIABETES_MELLITUS	0.279134	-0.0046727	13.7039	2.0369e-39	8.51795e-39	78.4341
KEGG_MELANOMA	0.128521	0.000171372	13.6575	3.49656e-39	1.42971e-38	77.8971
KEGG_LYSOSOME	0.169489	-0.00590589	13.2444	4.08078e-37	1.63231e-36	73.1674
KEGG_AMINOACYL_TRNA_BIOSYNTHESIS	-0.270696	0.0145435	-13.2403	4.27503e-37	1.67363e-36	73.1212
KEGG_ALLOGRAFT_REJECTION	0.317049	-0.00716322	13.118	1.7142e-36	6.57111e-36	71.7415
KEGG_TGF_BETA_SIGNALING_PATHWAY	0.146823	-0.00263085	12.9934	6.99411e-36	2.62636e-35	70.3446
KEGG_GLYCOSAMINOGLYCAN_BIOSYNTHESIS_KERATAN_SULFATE	0.222756	-0.00451458	12.9312	1.40681e-35	5.17706e-35	69.6505
KEGG_ASTHMA	0.27562	0.000466477	12.7651	8.96293e-35	3.23368e-34	67.8113
KEGG_HISTIDINE_METABOLISM	-0.161324	0.00379639	-12.682	2.25187e-34	7.96814e-34	66.8964
KEGG_ADHERENS_JUNCTION	0.160442	-0.000327803	12.6681	2.6242e-34	9.11044e-34	66.7444
KEGG_VASCULAR_SMOOTH_MUSCLE_CONTRACTION	0.138872	-0.00515696	12.5971	5.73877e-34	1.95543e-33	65.9674
KEGG_GLYCOSAMINOGLYCAN_DEGRADATION	0.198353	-0.00528101	12.5902	6.1963e-34	2.07294e-33	65.8913
KEGG_PYRUVATE_METABOLISM	-0.178154	0.00171312	-12.1916	4.70969e-32	1.54747e-31	61.5916
KEGG_BUTANOATE_METABOLISM	-0.210941	0.00464902	-12.1552	6.95712e-32	2.24581e-31	61.2044
KEGG_GLIOMA	0.117062	-0.00272005	11.9774	4.63137e-31	1.46926e-30	59.323
KEGG_FC_EPSILON_RI_SIGNALING_PATHWAY	0.12368	-0.00220484	11.866	1.50107e-30	4.6813e-30	58.1561
KEGG_ACUTE_MYELOID_LEUKEMIA	0.141047	-0.00186262	11.7311	6.17122e-30	1.89251e-29	56.7535
KEGG_GLYCOSYLPHOSPHATIDYLINOSITOL_GPI_ANCHOR_BIOSYNTHESIS	-0.188772	0.00334469	-11.6951	8.97997e-30	2.70871e-29	56.3814
KEGG_CHRONIC_MYELOID_LEUKEMIA	0.125281	-0.00276976	11.6669	1.204e-29	3.57316e-29	56.0905
KEGG_AUTOIMMUNE_THYROID_DISEASE	0.230896	0.00177105	11.5706	3.26737e-29	9.54279e-29	55.1002
KEGG_PROPANOATE_METABOLISM	-0.185542	0.00415423	-11.1082	3.59932e-27	1.03481e-26	50.4376
KEGG_APOPTOSIS	0.12294	0.0006642	10.8376	5.2644e-26	1.49023e-25	47.7786
KEGG_OLFACTORY_TRANSDUCTION	-0.144707	0.0113778	-10.4162	3.09673e-24	8.63331e-24	43.7423
KEGG_CITRATE_CYCLE_TCA_CYCLE	-0.199789	0.0024528	-10.1841	2.76688e-23	7.59859e-23	41.5741
KEGG_COLORECTAL_CANCER	0.108481	-5.13334e-05	10.1732	3.06284e-23	8.2877e-23	41.4735
KEGG_BLADDER_CANCER	0.109953	-0.00193655	10.1229	4.89442e-23	1.30518e-22	41.0095
KEGG_PENTOSE_AND_GLUCURONATE_INTERCONVERSIONS	-0.183661	0.0039912	-10.112	5.41886e-23	1.42439e-22	40.9087
KEGG_DRUG_METABOLISM_OTHER_ENZYMES	-0.134696	0.00251074	-10.0086	1.41147e-22	3.65789e-22	39.9613
KEGG_HUNTINGTONS_DISEASE	-0.130364	-0.00431358	-9.84164	6.50749e-22	1.66303e-21	38.4491
KEGG_CIRCADIAN_RHYTHM_MAMMAL	0.180327	-0.00257223	9.80028	9.4735e-22	2.38784e-21	38.0777
KEGG_RETINOL_METABOLISM	-0.152098	0.0055934	-9.43387	2.49324e-20	6.03627e-20	34.844
KEGG_RIG_I_LIKE_RECEPTOR_SIGNALING_PATHWAY	0.10157	-0.00176928	9.02106	8.77856e-19	2.09773e-18	31.3257
KEGG_LYSINE_DEGRADATION	-0.124924	-7.92497e-05	-8.92034	2.05152e-18	4.83949e-18	30.4876
KEGG_RIBOSOME	-0.211454	0.00110938	-8.77135	7.0962e-18	1.65279e-17	29.2627
KEGG_GLYCOSAMINOGLYCAN_BIOSYNTHESIS_HEPARAN_SULFATE	0.104104	-0.00273053	8.56704	3.78197e-17	8.69854e-17	27.612
KEGG_DORSO_VENTRAL_AXIS_FORMATION	0.114989	0.00300085	8.51412	5.80215e-17	1.31802e-16	27.19
KEGG_ALANINE_ASPARTATE_AND_GLUTAMATE_METABOLISM	-0.111761	0.00504601	-8.43779	1.07147e-16	2.37532e-16	26.5852
KEGG_ASCORBATE_AND_ALDARATE_METABOLISM	-0.175944	0.0088565	-8.39493	1.50899e-16	3.30541e-16	26.2477
KEGG_NON_HOMOLOGOUS_END_JOINING	-0.164937	0.00282227	-8.38031	1.6953e-16	3.66982e-16	26.1329
KEGG_BASE_EXCISION_REPAIR	-0.148519	0.00343224	-8.18082	8.16261e-16	1.74642e-15	24.5843
KEGG_PRIMARY_IMMUNODEFICIENCY	0.16156	-0.0027759	8.17375	8.62507e-16	1.82415e-15	24.53
KEGG_OXIDATIVE_PHOSPHORYLATION	-0.142601	-0.00587838	-8.07317	1.88077e-15	3.93251e-15	23.7622
KEGG_TERPENOID_BACKBONE_BIOSYNTHESIS	-0.177409	-0.00422974	-7.80756	1.41645e-14	2.92839e-14	21.7751
KEGG_FATTY_ACID_METABOLISM	-0.132525	0.000230549	-7.51619	1.21355e-13	2.45378e-13	19.6634
KEGG_GLYOXYLATE_AND_DICARBOXYLATE_METABOLISM	-0.136491	0.00165543	-7.41544	2.50896e-13	4.85946e-13	18.95
KEGG_PROXIMAL_TUBULE_BICARBONATE_RECLAMATION	-0.107951	0.000188098	-7.16769	1.44357e-12	2.68301e-12	17.2325
KEGG_RNA_POLYMERASE	-0.132184	0.000959011	-7.01244	4.20873e-12	7.66738e-12	16.1832
KEGG_PRIMARY_BILE_ACID_BIOSYNTHESIS	-0.1091	0.007033	-6.98372	5.11881e-12	9.23394e-12	15.9914
KEGG_PENTOSE_PHOSPHATE_PATHWAY	-0.111837	0.000624826	-6.77102	2.13383e-11	3.81189e-11	14.5931
KEGG_METABOLISM_OF_XENOBIOTICS_BY_CYTOCHROME_P450	-0.106179	0.00271122	-6.69777	3.45764e-11	6.11737e-11	14.1208
KEGG_VALINE_LEUCINE_AND_ISOLEUCINE_DEGRADATION	-0.123434	-0.00222996	-6.66802	4.2011e-11	7.36192e-11	13.9302
KEGG_PARKINSONS_DISEASE	-0.121132	-0.00556706	-6.6057	6.3015e-11	1.09385e-10	13.5337
KEGG_MISMATCH_REPAIR	-0.138711	0.00491681	-6.41383	2.14979e-10	3.6626e-10	12.3344
KEGG_RNA_DEGRADATION	-0.110012	0.00351844	-6.34926	3.22587e-10	5.4455e-10	11.9381
KEGG_HOMOLOGOUS_RECOMBINATION	-0.125598	0.000851716	-6.3204	3.8629e-10	6.40337e-10	11.7622
KEGG_LINOLEIC_ACID_METABOLISM	-0.103481	0.00461	-5.91373	4.53172e-09	7.30197e-09	9.36255
KEGG_STEROID_BIOSYNTHESIS	-0.130554	0.0047475	-5.89692	5.00157e-09	7.93353e-09	9.26657
KEGG_DNA_REPLICATION	-0.142213	0.00812266	-5.86718	5.95163e-09	9.20251e-09	9.09741

## Sheet: S5
The levels of immune cell infiltration of colon cancer patients by the ssGSEA algorithm
id	Activated.B.cellna	Activated.CD4.T.cellna	Activated.CD8.T.cellna	Activated.dendritic.cellna	CD56bright.natural.killer.cellna	CD56dim.natural.killer.cellna	Eosinophilna	Gamma.delta.T.cellna	Immature..B.cellna	Immature.dendritic.cellna	MDSCna	Macrophagena	Mast.cellna	Monocytena	Natural.killer.T.cellna	Natural.killer.cellna	Neutrophilna	Plasmacytoid.dendritic.cellna	Regulatory.T.cellna	T.follicular.helper.cellna	Type.1.T.helper.cellna	Type.17.T.helper.cellna	Type.2.T.helper.cellna
TCGA-AA-3867	0.330295	0.474476	0.528751	0.588888	0.684105	0.717021	0.262078	0.711742	0.285382	0.603346	0.611685	0.319451	0.389043	0.739048	0.502317	0.607839	0.163211	0.742724	0.533093	0.529101	0.461556	0.426277	0.324707
TCGA-CA-6719	0.289623	0.541674	0.596785	0.599487	0.692494	0.728832	0.328417	0.723977	0.314681	0.616931	0.687499	0.322133	0.388256	0.738242	0.527181	0.63886	0.0782261	0.69922	0.571	0.52308	0.494437	0.366383	0.383624
TCGA-NH-A50V	0.291441	0.52523	0.583148	0.615906	0.668999	0.697583	0.292837	0.638352	0.285415	0.68019	0.722963	0.326843	0.368068	0.725507	0.490012	0.664654	0.0876705	0.70422	0.488931	0.458772	0.479599	0.472476	0.434622
TCGA-AA-A01C	0.21996	0.499962	0.559009	0.570472	0.65463	0.760358	0.289717	0.707779	0.192822	0.602128	0.591387	0.292521	0.325444	0.730854	0.487695	0.622562	0.0943894	0.736549	0.461559	0.459708	0.412829	0.412485	0.356671
TCGA-AA-A02F	0.0456811	0.551834	0.446274	0.526474	0.638743	0.742047	0.297868	0.643466	0.0845465	0.626903	0.511742	0.24455	0.323969	0.711543	0.458118	0.568406	0.0675257	0.702663	0.343202	0.457217	0.394424	0.376551	0.442149
TCGA-AA-A03F	0.36806	0.39801	0.563951	0.621524	0.642117	0.806105	0.25765	0.671728	0.225137	0.589433	0.649815	0.286746	0.318984	0.761348	0.438734	0.611525	0.300867	0.677127	0.430386	0.4955	0.440613	0.529271	0.369817
TCGA-AA-A00O	0.16734	0.366103	0.511962	0.567529	0.694649	0.693372	0.243486	0.636039	0.202687	0.667572	0.649554	0.265325	0.294626	0.755497	0.456151	0.665879	0.132197	0.752962	0.48859	0.518386	0.428775	0.411312	0.39056
TCGA-AZ-4615	0.237504	0.68971	0.811591	0.666125	0.671267	0.749909	0.273104	0.708026	0.378398	0.597404	0.765884	0.35802	0.469247	0.737966	0.507248	0.645412	0.177102	0.658383	0.574714	0.506388	0.501092	0.441961	0.5771
TCGA-AA-3854	0.220152	0.511296	0.545396	0.629032	0.652787	0.741772	0.26999	0.686848	0.239366	0.648175	0.662159	0.35049	0.433044	0.737448	0.435791	0.576128	0.236874	0.706641	0.469944	0.4917	0.433851	0.507565	0.473261
TCGA-AA-A01V	0.167395	0.49196	0.637742	0.624488	0.684231	0.755218	0.302038	0.687428	0.15281	0.606875	0.642057	0.261523	0.324081	0.748651	0.393308	0.569414	0.212922	0.702725	0.435678	0.47684	0.450377	0.56983	0.415613
TCGA-AA-A00D	0.410708	0.651472	0.760618	0.683183	0.670342	0.736716	0.313298	0.714038	0.393798	0.680857	0.791272	0.383656	0.414429	0.777647	0.506972	0.655947	0.244029	0.72403	0.599829	0.55242	0.521633	0.4885	0.470178
TCGA-A6-5657	0.548984	0.632364	0.662514	0.595843	0.629886	0.707589	0.342769	0.705564	0.38064	0.622113	0.66807	0.29418	0.4837	0.735708	0.507445	0.640968	0.129164	0.700883	0.494166	0.493433	0.504723	0.430336	0.483847
TCGA-AA-3522	0.373363	0.581128	0.611811	0.599886	0.688703	0.724459	0.299132	0.690803	0.30547	0.58188	0.634504	0.315894	0.407568	0.748095	0.427492	0.585073	0.210657	0.681125	0.461675	0.477513	0.47407	0.508566	0.463104
TCGA-AA-3877	0.262795	0.675006	0.645156	0.703923	0.660555	0.739602	0.260307	0.711582	0.344454	0.650307	0.780883	0.390843	0.475231	0.745084	0.495208	0.631579	0.43255	0.71088	0.581353	0.543247	0.508982	0.436658	0.546868
TCGA-D5-6923	0.177271	0.585518	0.517817	0.605612	0.644979	0.716265	0.301441	0.736186	0.224541	0.641835	0.629135	0.298599	0.437006	0.706089	0.511428	0.635073	0.185946	0.72698	0.549923	0.492959	0.459617	0.428535	0.413994
TCGA-DM-A28A	0.135373	0.560447	0.525426	0.580688	0.674399	0.720981	0.288885	0.701865	0.179819	0.569921	0.567529	0.266034	0.339542	0.709779	0.471145	0.600902	0.0903571	0.700685	0.432012	0.438332	0.413715	0.35672	0.384246
TCGA-AA-3848	0.254886	0.432177	0.567643	0.583958	0.679	0.803812	0.238278	0.640934	0.167504	0.590439	0.63004	0.327609	0.345961	0.745512	0.504067	0.601729	0.161944	0.676542	0.473452	0.468569	0.431587	0.399817	0.314275
TCGA-AA-3667	0.276396	0.454421	0.57814	0.635387	0.66474	0.796345	0.305038	0.699798	0.219788	0.618086	0.682073	0.357931	0.362807	0.770021	0.469495	0.610352	0.313323	0.694817	0.529893	0.520196	0.451839	0.469774	0.303483
TCGA-F4-6459	0.226106	0.520038	0.537109	0.591064	0.64526	0.745534	0.320625	0.697793	0.238665	0.672128	0.627906	0.320594	0.42183	0.721543	0.496054	0.64254	0.106828	0.723641	0.530953	0.535551	0.460078	0.364084	0.423387
TCGA-A6-6781	0.28105	0.662576	0.650151	0.718232	0.653231	0.731126	0.381924	0.744898	0.423549	0.709591	0.852386	0.461804	0.57524	0.706155	0.531729	0.703867	0.464932	0.756344	0.766833	0.561356	0.539663	0.446892	0.623968
TCGA-DM-A1D0	0.00345557	0.461574	0.44825	0.534013	0.665114	0.718224	0.194147	0.634636	0.0894195	0.619484	0.424364	0.219211	0.250149	0.742354	0.387656	0.536286	0.0724993	0.696101	0.311017	0.434245	0.367441	0.39555	0.404244
TCGA-CM-4748	0.273125	0.519217	0.537049	0.589873	0.637006	0.730688	0.253583	0.685996	0.167554	0.612327	0.697767	0.311177	0.409099	0.706608	0.477195	0.614033	0.183367	0.698008	0.497632	0.494171	0.428983	0.514666	0.350806
TCGA-AA-3517	0.236963	0.545397	0.56269	0.618091	0.644517	0.771856	0.328497	0.689758	0.214018	0.615506	0.684815	0.334479	0.429339	0.720058	0.459855	0.625348	0.299197	0.706778	0.527424	0.502014	0.442033	0.449699	0.380178
TCGA-D5-5541	0.26073	0.599907	0.630307	0.612565	0.663761	0.712575	0.254734	0.720344	0.318466	0.623365	0.682325	0.347369	0.400231	0.719688	0.489814	0.635742	0.105135	0.714276	0.615476	0.511863	0.461434	0.415637	0.401044
TCGA-A6-2686	0.381176	0.676474	0.824916	0.651076	0.661445	0.785788	0.35108	0.746918	0.412933	0.674368	0.85251	0.444394	0.535835	0.731004	0.546338	0.639416	0.238955	0.70676	0.648536	0.590561	0.514953	0.419789	0.477982
TCGA-NH-A50U	0.0575185	0.55621	0.46374	0.559131	0.674601	0.746513	0.195011	0.687018	0.174167	0.62481	0.552349	0.282823	0.339029	0.72454	0.454896	0.59723	0.100765	0.728123	0.393698	0.474755	0.402338	0.362596	0.438044
TCGA-AA-3543	0.348643	0.639384	0.754256	0.681218	0.660221	0.77172	0.278052	0.708721	0.380636	0.669715	0.783205	0.416235	0.405574	0.747742	0.519141	0.634415	0.326251	0.675649	0.536454	0.598153	0.520121	0.436226	0.47837
TCGA-AA-3518	0.312455	0.63224	0.691508	0.656365	0.657234	0.7611	0.233116	0.700086	0.334759	0.592187	0.750798	0.340339	0.345306	0.744065	0.480609	0.608214	0.276926	0.705145	0.501154	0.505765	0.497778	0.44632	0.532402
TCGA-AA-3984	0.28145	0.729869	0.670516	0.619617	0.634991	0.759964	0.368054	0.698152	0.265492	0.639109	0.67331	0.324853	0.455702	0.716227	0.497326	0.630033	0.195007	0.692549	0.508131	0.486747	0.50317	0.470241	0.442931
TCGA-AZ-6599	0.252604	0.496653	0.572919	0.50327	0.690537	0.748688	0.347465	0.657649	0.151615	0.528632	0.557157	0.238066	0.340341	0.718701	0.375194	0.550864	0.0814611	0.715926	0.258776	0.366954	0.389033	0.459485	0.523423
TCGA-D5-6922	0.223258	0.503931	0.564395	0.583657	0.652316	0.715192	0.216063	0.720228	0.267111	0.65086	0.627299	0.304588	0.429297	0.727731	0.467094	0.647593	0.113106	0.703126	0.555867	0.526441	0.447423	0.361182	0.380136
TCGA-AA-3692	0.264016	0.618726	0.621466	0.62716	0.703191	0.723083	0.431884	0.708619	0.259348	0.657824	0.728429	0.366424	0.474488	0.718353	0.485577	0.601804	0.212145	0.727847	0.554052	0.518198	0.465702	0.463625	0.448771
TCGA-A6-3810	0.229216	0.624158	0.523387	0.628242	0.676833	0.674744	0.425133	0.742577	0.322063	0.655634	0.672755	0.320172	0.476988	0.689582	0.496314	0.655012	0.227693	0.713361	0.599543	0.493855	0.481753	0.391639	0.454051
TCGA-4T-AA8H	0.199794	0.506699	0.481498	0.512013	0.634233	0.7121	0.293595	0.670162	0.166292	0.592895	0.464121	0.233406	0.279634	0.737442	0.384273	0.553541	0.104572	0.720904	0.328953	0.400687	0.417429	0.392795	0.430741
TCGA-AA-A01Q	0.218477	0.612415	0.677573	0.635466	0.629501	0.727566	0.255388	0.647552	0.250303	0.587633	0.65995	0.323052	0.300044	0.716533	0.434791	0.604428	0.208368	0.696963	0.411219	0.473209	0.437056	0.488198	0.353039
TCGA-AA-3979	0.142226	0.607066	0.517405	0.601186	0.670619	0.707446	0.232277	0.681529	0.177689	0.644465	0.51605	0.272436	0.350758	0.714986	0.427959	0.55658	0.240536	0.663318	0.429999	0.494628	0.430949	0.482416	0.446228
TCGA-A6-A565	0.604512	0.685436	0.719286	0.633192	0.639706	0.76515	0.395661	0.74885	0.458918	0.704588	0.814807	0.362618	0.510245	0.745673	0.509756	0.648224	0.363264	0.723959	0.588172	0.513187	0.526261	0.446709	0.50933
TCGA-A6-5667	0.156348	0.558385	0.524758	0.580446	0.653792	0.716637	0.227986	0.687335	0.235701	0.589634	0.563777	0.277134	0.398536	0.724611	0.485368	0.630557	0.134841	0.695332	0.477927	0.46001	0.442129	0.349686	0.375178
TCGA-CM-6172	0.249286	0.530776	0.5199	0.562081	0.667948	0.680684	0.268769	0.684692	0.231807	0.642303	0.602587	0.304958	0.38339	0.727301	0.444236	0.619892	0.158711	0.728217	0.456429	0.427831	0.433167	0.472129	0.444847
TCGA-AZ-6600	0.411802	0.62032	0.574818	0.625165	0.647778	0.734708	0.375492	0.729967	0.311702	0.654889	0.696755	0.350971	0.447071	0.742779	0.515411	0.63165	0.225457	0.744079	0.522787	0.528444	0.491633	0.421837	0.483937
TCGA-F4-6463	0.254026	0.519212	0.62151	0.552782	0.681544	0.699002	0.356561	0.712907	0.22723	0.604872	0.632446	0.302941	0.360326	0.703798	0.454984	0.648611	0.0123784	0.732484	0.501148	0.50103	0.452923	0.40432	0.47232
TCGA-AA-3971	0.411679	0.551413	0.667594	0.623732	0.676281	0.70958	0.29641	0.724044	0.348808	0.628907	0.706394	0.344291	0.434876	0.772176	0.455547	0.6258	0.269376	0.722414	0.525096	0.501456	0.486332	0.464602	0.378808
TCGA-AA-3666	0.239527	0.646949	0.580349	0.656277	0.676605	0.768177	0.332007	0.721186	0.262852	0.668771	0.674717	0.351015	0.404093	0.762109	0.460588	0.601819	0.324388	0.685089	0.536342	0.506336	0.473619	0.448582	0.51708
TCGA-D5-6898	0.258962	0.566593	0.55746	0.611227	0.671928	0.726236	0.2152	0.729901	0.286831	0.639562	0.682068	0.314666	0.453938	0.736871	0.502047	0.649667	0.151848	0.713856	0.614443	0.510672	0.487194	0.411332	0.426052
TCGA-D5-6537	0.0694192	0.6426	0.578787	0.595328	0.640603	0.742765	0.249259	0.702203	0.173782	0.614139	0.574212	0.27329	0.394437	0.703914	0.467947	0.595788	0.261558	0.688584	0.497268	0.41959	0.440684	0.41731	0.430035
TCGA-SS-A7HO	0.0527503	0.528244	0.509379	0.556076	0.627538	0.694612	0.330601	0.625631	0.0970782	0.60879	0.573378	0.222771	0.342506	0.716935	0.394369	0.532812	0.101284	0.725264	0.415588	0.41593	0.35858	0.35482	0.441606
TCGA-CK-5915	0.0550138	0.577524	0.448322	0.546126	0.629499	0.701563	0.260345	0.652373	0.156141	0.5836	0.452702	0.237598	0.302539	0.713166	0.37038	0.598328	0.0507151	0.660284	0.417013	0.40075	0.393521	0.37281	0.404889
TCGA-AA-A00L	0.157824	0.512714	0.5393	0.550834	0.674956	0.750108	0.260292	0.658091	0.120434	0.608076	0.506193	0.22616	0.326581	0.725364	0.415805	0.609391	0.193476	0.707611	0.430965	0.422254	0.410047	0.457723	0.337789
TCGA-G4-6321	0.448876	0.508795	0.677317	0.617507	0.641931	0.742141	0.337226	0.664684	0.358985	0.559329	0.633571	0.320732	0.368179	0.783225	0.42718	0.599802	0.334181	0.708259	0.460626	0.5021	0.47086	0.504078	0.465853
TCGA-AA-3489	0.625861	0.665168	0.748098	0.662802	0.727869	0.710475	0.355815	0.787474	0.539537	0.674324	0.876907	0.425171	0.615775	0.731724	0.562853	0.658999	0.235529	0.758775	0.715143	0.571598	0.570257	0.323388	0.444448
TCGA-AA-A01S	0.147839	0.438511	0.487686	0.506988	0.631764	0.753631	0.240229	0.643945	0.106768	0.572629	0.472552	0.235926	0.23452	0.714458	0.411414	0.566242	0.150337	0.663665	0.329343	0.436967	0.390933	0.436667	0.305903
TCGA-DM-A1HB	0.158532	0.57226	0.492061	0.636953	0.625354	0.771	0.147021	0.666243	0.152275	0.587798	0.648524	0.317596	0.47314	0.751724	0.505659	0.606511	0.340297	0.68845	0.405596	0.47282	0.43009	0.46005	0.55906
TCGA-D5-6931	0.380617	0.635249	0.636362	0.654208	0.643178	0.750227	0.214677	0.754715	0.347332	0.656273	0.688268	0.313398	0.466993	0.726067	0.516618	0.637207	0.216793	0.69873	0.574236	0.496694	0.486641	0.453704	0.484657
TCGA-T9-A92H	0.173837	0.562276	0.548209	0.559649	0.673578	0.715176	0.285864	0.650972	0.169229	0.622754	0.469805	0.247581	0.364438	0.725586	0.456891	0.564996	0.146242	0.675448	0.38597	0.397117	0.415676	0.417601	0.395747
TCGA-A6-5656	0.0328655	0.556003	0.467224	0.557611	0.621269	0.682063	0.437262	0.654844	0.25684	0.599807	0.474753	0.244311	0.417127	0.692972	0.448736	0.60771	0.151759	0.699168	0.500335	0.469982	0.441213	0.400441	0.426657
TCGA-AD-6965	0.242285	0.570229	0.579531	0.547565	0.652614	0.714171	0.261848	0.680422	0.190704	0.583903	0.55016	0.217759	0.314684	0.70882	0.433621	0.572218	0.115919	0.682405	0.424859	0.453723	0.424073	0.389982	0.42608
TCGA-DM-A1D7	0.207065	0.544342	0.58233	0.586458	0.663343	0.745905	0.307685	0.648475	0.158937	0.605258	0.545402	0.26806	0.340558	0.766109	0.431987	0.564147	0.111438	0.685033	0.388385	0.456111	0.406197	0.441802	0.453401
TCGA-A6-6140	0.226553	0.59965	0.629297	0.57559	0.634253	0.718584	0.343901	0.692876	0.187744	0.595463	0.578396	0.271312	0.393901	0.742992	0.432767	0.587691	0.245333	0.703309	0.443936	0.443139	0.427034	0.44684	0.372415
TCGA-CM-4744	0.261234	0.627768	0.744646	0.605806	0.645557	0.719585	0.296642	0.702684	0.268921	0.593436	0.628446	0.283656	0.315458	0.751472	0.478263	0.57344	0.211028	0.648938	0.454049	0.495411	0.469468	0.449548	0.471621
TCGA-AD-A5EJ	0.214822	0.611943	0.621368	0.61612	0.608922	0.780044	0.205255	0.678725	0.227642	0.602772	0.653113	0.334427	0.354803	0.724568	0.460662	0.624605	0.283816	0.70786	0.434696	0.475354	0.454529	0.39327	0.528172
TCGA-AA-3970	0.355308	0.624389	0.643956	0.613643	0.689458	0.713735	0.361238	0.713455	0.296874	0.634355	0.639533	0.327719	0.403113	0.727694	0.436363	0.611706	0.234431	0.697291	0.507642	0.498546	0.464354	0.479476	0.432313
TCGA-CK-5914	0.14425	0.639073	0.644207	0.593591	0.671576	0.671536	0.388354	0.694253	0.239699	0.596224	0.560608	0.248245	0.334232	0.709505	0.484407	0.61753	0.0600621	0.676345	0.456382	0.438747	0.427005	0.338994	0.393601
TCGA-A6-5666	0.106144	0.571967	0.515624	0.552972	0.675365	0.666287	0.278839	0.705538	0.151905	0.622178	0.561098	0.274395	0.340966	0.718091	0.415907	0.545901	0.137409	0.670538	0.377523	0.402862	0.410678	0.348414	0.389706
TCGA-4N-A93T	0.295303	0.409557	0.519814	0.519293	0.688666	0.750794	0.227357	0.651971	0.189054	0.630451	0.502269	0.223455	0.237608	0.734999	0.413245	0.559123	0.0693042	0.675463	0.287707	0.442742	0.426167	0.379621	0.292036
TCGA-CM-6171	0.191859	0.642327	0.558	0.614124	0.630067	0.754805	0.256467	0.698051	0.272311	0.624773	0.714226	0.317239	0.328504	0.731215	0.462908	0.576155	0.306691	0.713332	0.538665	0.492097	0.425468	0.436258	0.571563
TCGA-G4-6309	0.225298	0.626238	0.586312	0.580654	0.644122	0.738824	0.256806	0.672883	0.192246	0.670125	0.575446	0.262904	0.368183	0.725641	0.472326	0.57542	0.254269	0.695443	0.406819	0.480906	0.419467	0.44698	0.515364
TCGA-AA-3697	0.300804	0.608626	0.590063	0.61464	0.667447	0.756575	0.278027	0.70709	0.273103	0.610641	0.635204	0.2852	0.480996	0.735646	0.485187	0.607229	0.258797	0.71264	0.511665	0.494741	0.454213	0.412652	0.400742
TCGA-G4-6586	0.191145	0.634442	0.743593	0.679436	0.639641	0.76566	0.17969	0.67939	0.229684	0.598303	0.641875	0.314736	0.259081	0.760539	0.460013	0.587042	0.253747	0.689303	0.405852	0.469878	0.464237	0.469163	0.496851
TCGA-A6-3809	0.310943	0.817197	0.70993	0.692434	0.654347	0.749524	0.319583	0.721504	0.420997	0.678151	0.776442	0.401837	0.49106	0.710536	0.540417	0.644582	0.30178	0.702771	0.644682	0.541594	0.511277	0.463163	0.587926
TCGA-A6-6650	0.180317	0.6134	0.480992	0.548284	0.640584	0.683924	0.396441	0.636459	0.229191	0.567463	0.502417	0.221193	0.343022	0.717258	0.416459	0.595456	0.164667	0.670356	0.437527	0.450002	0.399791	0.377273	0.459312
TCGA-AZ-4616	0.206149	0.619991	0.690669	0.632944	0.678897	0.769336	0.268301	0.710367	0.25896	0.643216	0.65095	0.292105	0.39101	0.715946	0.498312	0.614531	0.167072	0.707747	0.434115	0.467324	0.463947	0.444099	0.47812
TCGA-D5-6928	0.645621	0.798464	0.875885	0.701615	0.655435	0.75632	0.376433	0.754969	0.607992	0.710696	0.943117	0.484367	0.540122	0.75772	0.570843	0.730954	0.388785	0.76985	0.715021	0.621879	0.594191	0.469426	0.593935
TCGA-AA-A02J	0.113023	0.524142	0.497738	0.516956	0.632309	0.692773	0.316273	0.65553	0.0840192	0.555702	0.453431	0.201415	0.324735	0.738168	0.385557	0.520659	0.143373	0.696755	0.350164	0.425863	0.377956	0.436193	0.352876
TCGA-D5-6538	0.0927831	0.437428	0.450841	0.518445	0.62594	0.737477	0.228899	0.633975	0.0934204	0.610397	0.415282	0.219951	0.317458	0.76849	0.425519	0.547435	0.135382	0.6905	0.353929	0.435444	0.370944	0.37332	0.485656
TCGA-NH-A6GB	0.247694	0.612945	0.624407	0.61716	0.649708	0.736188	0.365063	0.697348	0.241289	0.589033	0.67415	0.304451	0.348344	0.71517	0.47288	0.590884	0.319695	0.723374	0.450206	0.470267	0.457429	0.485335	0.458656
TCGA-A6-2682	0.253795	0.529406	0.615715	0.66675	0.66207	0.77169	0.249758	0.738419	0.217962	0.672823	0.694915	0.3399	0.510829	0.77584	0.506122	0.65004	0.321746	0.733394	0.577017	0.527732	0.50857	0.487608	0.396763
TCGA-AA-A02Y	0.187494	0.5542	0.645185	0.607098	0.693518	0.767159	0.330107	0.651278	0.199114	0.570769	0.639579	0.264765	0.363888	0.779125	0.419488	0.525116	0.264433	0.688077	0.367807	0.436871	0.433621	0.475854	0.487559
TCGA-AA-3850	0.463347	0.613057	0.63609	0.6405	0.644275	0.740222	0.370723	0.721231	0.356967	0.662797	0.740152	0.350827	0.390401	0.759351	0.454637	0.626833	0.399962	0.716771	0.563611	0.519771	0.492624	0.498241	0.427575
TCGA-CK-6747	0.256425	0.600066	0.610306	0.603625	0.639727	0.70982	0.251916	0.682176	0.218568	0.58092	0.603637	0.279286	0.347537	0.74386	0.433205	0.631592	0.175924	0.671837	0.451291	0.498677	0.446753	0.452222	0.457286
TCGA-A6-6782	0.321984	0.58865	0.674767	0.606833	0.691837	0.73332	0.413265	0.736296	0.297423	0.642886	0.72994	0.33615	0.484982	0.733144	0.526664	0.656985	0.227724	0.746476	0.598238	0.497847	0.4764	0.369989	0.406094
TCGA-CM-5860	0.231649	0.622387	0.577648	0.608748	0.6764	0.744218	0.335943	0.748642	0.301844	0.625779	0.667341	0.371212	0.474735	0.717788	0.536064	0.656267	0.211578	0.715215	0.5566	0.53199	0.484722	0.450623	0.488721
TCGA-AA-A00R	0.426907	0.741753	0.859299	0.701706	0.652869	0.670811	0.219083	0.698745	0.430606	0.630586	0.81059	0.450645	0.336706	0.757267	0.536953	0.669671	0.179849	0.700664	0.581057	0.566566	0.564508	0.420687	0.50449
TCGA-A6-6653	0.13529	0.638998	0.569144	0.658735	0.666128	0.77284	0.2909	0.702879	0.258134	0.581149	0.669203	0.353386	0.339662	0.759553	0.511093	0.630548	0.325825	0.693786	0.47329	0.496859	0.42742	0.422385	0.469078
TCGA-AD-6890	0.293484	0.597589	0.60276	0.588348	0.658854	0.739293	0.276443	0.687551	0.189897	0.593904	0.597262	0.264739	0.391057	0.734182	0.458793	0.626986	0.210226	0.688608	0.44764	0.46516	0.440787	0.45558	0.410828
TCGA-D5-6539	0.335561	0.553086	0.57338	0.607652	0.633129	0.712816	0.27331	0.730337	0.274037	0.625295	0.604058	0.294447	0.366487	0.764217	0.429476	0.622065	0.306156	0.68558	0.496386	0.486576	0.451602	0.428735	0.458258
TCGA-AD-A5EK	0.072575	0.536858	0.558611	0.5554	0.640117	0.677898	0.273531	0.61923	0.123465	0.557467	0.500531	0.235822	0.394374	0.703729	0.406515	0.599727	0.0497665	0.699012	0.40023	0.445422	0.387097	0.436626	0.477494
TCGA-A6-3808	0.281727	0.633638	0.646687	0.632037	0.688849	0.718178	0.435751	0.773041	0.34329	0.661967	0.772374	0.386378	0.621127	0.742007	0.523951	0.646446	0.238563	0.710955	0.634476	0.557522	0.514461	0.481997	0.501966
TCGA-AA-3506	0.342948	0.518975	0.639452	0.632835	0.650438	0.782309	0.304515	0.74144	0.270426	0.640738	0.718017	0.378708	0.427385	0.7626	0.46743	0.646184	0.31185	0.714336	0.541952	0.51246	0.472671	0.508643	0.424349
TCGA-G4-6298	0.101636	0.455757	0.438762	0.528832	0.662946	0.734875	0.287617	0.671887	0.115068	0.603133	0.504865	0.251976	0.344687	0.72591	0.472375	0.592484	0.0490362	0.689346	0.426538	0.432351	0.418276	0.406164	0.402509
TCGA-AZ-6608	0.0897376	0.531265	0.511979	0.523097	0.673191	0.708449	0.238196	0.651772	0.104633	0.555975	0.466566	0.245231	0.245907	0.704989	0.40151	0.539568	0.101996	0.647236	0.353144	0.42799	0.399651	0.387309	0.415167
TCGA-AA-3678	0.261278	0.58823	0.607612	0.646254	0.683753	0.709871	0.310877	0.698825	0.249316	0.643847	0.678097	0.336601	0.377478	0.760061	0.432261	0.611085	0.330272	0.71254	0.521619	0.498218	0.461211	0.514859	0.433084
TCGA-A6-5665	0.283198	0.67331	0.641576	0.668442	0.571146	0.740106	0.293057	0.693117	0.307719	0.655191	0.689386	0.266343	0.399968	0.704755	0.503546	0.635749	0.313049	0.670316	0.482354	0.486537	0.458696	0.449873	0.560399
TCGA-G4-6306	0.213495	0.520343	0.633329	0.575087	0.658776	0.749443	0.272566	0.642941	0.173675	0.580171	0.494192	0.231424	0.346548	0.770293	0.421299	0.518954	0.226757	0.680815	0.335777	0.450282	0.426714	0.484927	0.372299
TCGA-F4-6806	0.345699	0.519105	0.589144	0.597404	0.689496	0.704769	0.339919	0.681354	0.25618	0.622668	0.614051	0.301459	0.374204	0.732865	0.453067	0.630476	0.171066	0.735657	0.414612	0.455729	0.45253	0.488903	0.420831
TCGA-AA-A01T	0.159167	0.397435	0.57761	0.570143	0.654639	0.782585	0.236779	0.65475	0.0941001	0.593246	0.559268	0.256357	0.305761	0.754479	0.48524	0.580447	0.247958	0.653446	0.381454	0.466344	0.410211	0.531844	0.291848
TCGA-A6-6651	0.496074	0.62127	0.642033	0.632749	0.665056	0.679365	0.409157	0.751456	0.41546	0.656892	0.835656	0.443756	0.601791	0.737458	0.56634	0.694513	0.154563	0.753029	0.730214	0.575148	0.532518	0.331366	0.457801
TCGA-AA-3812	0.283893	0.387991	0.544033	0.649256	0.681902	0.83205	0.293713	0.74073	0.316244	0.667951	0.759691	0.437872	0.528942	0.789219	0.519302	0.672699	0.26965	0.714995	0.653331	0.540128	0.495862	0.507793	0.35126
TCGA-F4-6809	0.423817	0.599055	0.653365	0.600185	0.690646	0.713556	0.36318	0.726852	0.320646	0.617434	0.690246	0.340848	0.470622	0.734892	0.518601	0.65664	0.151809	0.717423	0.523108	0.536574	0.495258	0.43711	0.441239
TCGA-AD-5900	0.369954	0.639337	0.726873	0.641044	0.616181	0.736336	0.213455	0.690998	0.380928	0.631719	0.759198	0.396886	0.417534	0.748231	0.534383	0.622188	0.184108	0.675895	0.559811	0.525573	0.485625	0.433103	0.579164
TCGA-D5-6930	0.52575	0.673079	0.724267	0.645582	0.676562	0.749533	0.332973	0.697727	0.375436	0.67514	0.761752	0.375891	0.45798	0.741928	0.508315	0.650331	0.194662	0.703972	0.496842	0.514227	0.502593	0.460751	0.545352
TCGA-AA-A03J	0.286699	0.46012	0.66784	0.623171	0.650032	0.798221	0.243738	0.709327	0.259223	0.588915	0.676973	0.338709	0.367061	0.783139	0.46787	0.633691	0.23317	0.695732	0.533614	0.512574	0.450218	0.5118	0.356071
TCGA-AA-3815	0.379841	0.683118	0.783769	0.697955	0.657093	0.740246	0.237459	0.705818	0.391927	0.613309	0.795075	0.383177	0.410941	0.755261	0.483139	0.643774	0.263308	0.678574	0.54237	0.563324	0.525082	0.45496	0.498301
TCGA-CM-6169	0.346146	0.613279	0.679743	0.632817	0.675157	0.70277	0.450734	0.763471	0.38475	0.637348	0.804564	0.409551	0.553118	0.732929	0.537138	0.692686	0.256999	0.771401	0.667359	0.577831	0.538272	0.450882	0.455301
TCGA-F4-6855	0.170097	0.515679	0.521426	0.585125	0.69377	0.720745	0.400798	0.718818	0.263751	0.634893	0.688152	0.345329	0.44144	0.709323	0.491016	0.675144	0.0613002	0.742027	0.589015	0.519305	0.471365	0.385615	0.429222
TCGA-CK-4950	0.424717	0.655695	0.678077	0.636398	0.650372	0.759523	0.369111	0.735755	0.363028	0.624518	0.714878	0.354777	0.515003	0.756482	0.470469	0.626748	0.364683	0.696386	0.521586	0.512672	0.487469	0.463446	0.463406
TCGA-G4-6294	0.100199	0.5263	0.540378	0.583863	0.703123	0.718892	0.296359	0.647235	0.178295	0.644262	0.55138	0.251788	0.24003	0.735863	0.453456	0.624463	0.126855	0.707656	0.422974	0.430835	0.41086	0.357723	0.432745
TCGA-A6-3807	0.231963	0.569572	0.595712	0.647062	0.655875	0.721443	0.380925	0.744296	0.274567	0.675446	0.6891	0.359193	0.409664	0.708708	0.492164	0.62483	0.312204	0.715275	0.544911	0.493527	0.479763	0.465359	0.345485
TCGA-AA-3846	0.278895	0.645686	0.616629	0.617645	0.685241	0.684393	0.437005	0.729802	0.317865	0.645851	0.64899	0.319992	0.465953	0.754191	0.471069	0.59842	0.223885	0.708876	0.523174	0.463627	0.460023	0.452338	0.41633
TCGA-F4-6703	0.408553	0.665421	0.760227	0.706896	0.75876	0.723347	0.302799	0.801995	0.462329	0.760203	0.944232	0.537391	0.55468	0.743775	0.601616	0.708833	0.341541	0.767726	0.788737	0.654937	0.605131	0.40931	0.561444
TCGA-AZ-4313	0.146868	0.508763	0.589034	0.580443	0.635854	0.79885	0.261017	0.676582	0.138801	0.60635	0.616861	0.296252	0.349193	0.732145	0.44991	0.56114	0.126521	0.692004	0.367244	0.46106	0.431295	0.487924	0.486203
TCGA-F4-6461	0.590845	0.535302	0.587364	0.587034	0.664295	0.712953	0.324089	0.703405	0.421575	0.585256	0.692905	0.313012	0.384212	0.754932	0.458378	0.627696	0.0846539	0.697154	0.450044	0.463095	0.468259	0.43726	0.485616
TCGA-AA-3662	0.288855	0.577644	0.575599	0.633774	0.683096	0.737248	0.26936	0.733933	0.287528	0.672629	0.687944	0.336029	0.441609	0.732099	0.456783	0.616247	0.298786	0.719814	0.56018	0.527882	0.473373	0.439567	0.458163
TCGA-A6-2678	0.227512	0.629128	0.651078	0.591511	0.695446	0.719932	0.28463	0.733847	0.258327	0.653934	0.666189	0.322316	0.319914	0.731815	0.475361	0.616926	0.0913948	0.719974	0.540028	0.47631	0.482946	0.488877	0.462933
TCGA-CM-6675	0.0957684	0.581886	0.540348	0.600509	0.670712	0.75675	0.185391	0.683364	0.206045	0.635635	0.586165	0.280643	0.411271	0.703627	0.494087	0.623564	0.15087	0.665516	0.424132	0.466064	0.428836	0.427852	0.541163
TCGA-AY-4071	0.391481	0.527247	0.704081	0.628827	0.659933	0.780921	0.408965	0.679424	0.339524	0.624622	0.714284	0.355495	0.410441	0.77011	0.47879	0.650123	0.297459	0.719578	0.550891	0.529178	0.505732	0.486633	0.335623
TCGA-CA-5797	0.256995	0.524061	0.571151	0.566761	0.696415	0.721487	0.259645	0.687773	0.226864	0.62737	0.572449	0.294122	0.42979	0.747724	0.465046	0.605632	0.159917	0.725928	0.488436	0.486659	0.445599	0.391648	0.411779
TCGA-AA-A01R	0.327519	0.604385	0.792295	0.65533	0.661427	0.792557	0.1737	0.710861	0.354714	0.617908	0.779407	0.349647	0.35308	0.736676	0.509398	0.635961	0.168428	0.668505	0.552446	0.534668	0.50521	0.460366	0.420277
TCGA-A6-5664	0.345287	0.670334	0.654425	0.653672	0.657948	0.711946	0.442446	0.747759	0.336843	0.668407	0.778786	0.390317	0.601186	0.741836	0.52349	0.653348	0.217597	0.75632	0.640137	0.538205	0.509025	0.467097	0.543268
TCGA-AA-A02H	0.179108	0.487523	0.558277	0.559274	0.657265	0.741628	0.267982	0.686505	0.170577	0.599026	0.563392	0.261164	0.355582	0.721421	0.427504	0.621587	0.117419	0.71869	0.436104	0.436815	0.403416	0.406961	0.340271
TCGA-AA-3862	0.302723	0.655861	0.696522	0.634341	0.694587	0.732395	0.369676	0.723059	0.31117	0.638694	0.706287	0.35332	0.505665	0.737949	0.472533	0.592896	0.312706	0.700485	0.504857	0.498715	0.495731	0.47599	0.461789
TCGA-D5-7000	0.258582	0.595521	0.613798	0.619786	0.658645	0.753435	0.271417	0.739181	0.263195	0.611727	0.667954	0.314658	0.463708	0.741898	0.491985	0.641695	0.224664	0.706827	0.533569	0.496717	0.470602	0.458134	0.468041
TCGA-CA-6716	0.170261	0.423168	0.488949	0.526668	0.67588	0.699725	0.279015	0.619045	0.170631	0.561715	0.560354	0.27074	0.349761	0.722079	0.388567	0.599572	0.0887372	0.666475	0.395595	0.409669	0.404002	0.409588	0.343561
TCGA-AA-A01G	0.231724	0.544204	0.562203	0.545594	0.68244	0.739258	0.334988	0.67856	0.148637	0.588763	0.532219	0.248187	0.368089	0.710186	0.409024	0.596106	0.119262	0.684694	0.405928	0.422665	0.415554	0.452607	0.448436
TCGA-A6-5661	0.253573	0.651255	0.609332	0.640467	0.611497	0.712931	0.376567	0.679288	0.314986	0.621191	0.658817	0.32208	0.374904	0.712008	0.502555	0.611795	0.310554	0.667648	0.472518	0.476317	0.471889	0.437122	0.52159
TCGA-D5-6535	0.292002	0.64865	0.613175	0.632808	0.680293	0.732658	0.314106	0.703304	0.311471	0.592279	0.677136	0.311833	0.422426	0.712087	0.475823	0.595706	0.234622	0.695671	0.50199	0.505115	0.485623	0.437503	0.457673
TCGA-CK-6748	0.140285	0.454229	0.549057	0.611679	0.647769	0.723592	0.405435	0.727683	0.265994	0.635307	0.715003	0.389057	0.463021	0.723074	0.508504	0.677039	0.157599	0.724405	0.612232	0.474846	0.460413	0.429466	0.416997
TCGA-D5-5539	0.277219	0.575552	0.532922	0.601462	0.688449	0.721453	0.395796	0.72995	0.28998	0.666845	0.741124	0.361975	0.479618	0.731466	0.4985	0.634341	0.230229	0.734263	0.573535	0.486645	0.457389	0.430587	0.523484
TCGA-A6-4105	0.294057	0.704418	0.712978	0.636441	0.67924	0.722388	0.405875	0.727043	0.318161	0.616967	0.749294	0.359009	0.484455	0.729093	0.52665	0.651052	0.214964	0.727039	0.643925	0.528654	0.470635	0.453632	0.470499
TCGA-G4-6307	0.262088	0.461284	0.530923	0.551427	0.672715	0.738289	0.175691	0.628863	0.174966	0.566185	0.430471	0.218493	0.30964	0.748674	0.425567	0.55085	0.105858	0.699554	0.324584	0.418762	0.390673	0.393223	0.35938
TCGA-A6-2680	0.286328	0.518598	0.551146	0.625967	0.646358	0.741012	0.32965	0.716234	0.269691	0.620869	0.661653	0.320345	0.384502	0.779646	0.470195	0.635665	0.255082	0.705327	0.508904	0.505951	0.458462	0.452361	0.378825
TCGA-CM-5862	0.102735	0.483226	0.508517	0.514427	0.66818	0.71823	0.309244	0.689083	0.101318	0.62194	0.506166	0.261034	0.352798	0.703842	0.485583	0.59181	0.130435	0.684576	0.39329	0.467062	0.42422	0.392036	0.399159
TCGA-AA-3555	0.109626	0.615442	0.531164	0.642848	0.649283	0.700455	0.264701	0.718282	0.259446	0.681999	0.713527	0.334916	0.409743	0.725551	0.475656	0.613175	0.304937	0.720383	0.562392	0.459358	0.459119	0.453766	0.527795
TCGA-DM-A28G	0.229148	0.477747	0.570032	0.542261	0.6927	0.701201	0.257593	0.659534	0.174108	0.586165	0.560579	0.248077	0.27437	0.721336	0.383601	0.588781	0.0919535	0.719736	0.383163	0.449213	0.418473	0.454925	0.430742
TCGA-5M-AATE	0.206188	0.557235	0.510765	0.537327	0.686106	0.713826	0.358021	0.615013	0.175182	0.603078	0.532117	0.229489	0.332022	0.72371	0.43803	0.600572	0.0755521	0.698602	0.428103	0.420411	0.408847	0.372232	0.385125
TCGA-DM-A28H	0.235385	0.597848	0.502936	0.549305	0.608094	0.722651	0.160307	0.646837	0.134095	0.610913	0.450162	0.219807	0.352595	0.70966	0.42115	0.512675	0.122059	0.723038	0.373349	0.434398	0.349496	0.400971	0.39858
TCGA-AA-A024	0.137374	0.384574	0.576115	0.570941	0.66832	0.738332	0.351064	0.690617	0.158318	0.602857	0.601823	0.269922	0.32737	0.744726	0.403569	0.571102	0.263524	0.698152	0.400509	0.4772	0.41792	0.527	0.413513
TCGA-CM-4747	0.256581	0.3649	0.569638	0.591411	0.663379	0.791351	0.194033	0.670722	0.215203	0.587401	0.68164	0.352881	0.346974	0.747733	0.454695	0.63231	0.0987724	0.658903	0.478288	0.479987	0.450866	0.513215	0.311941
TCGA-G4-6314	0.244346	0.556552	0.563438	0.584057	0.64527	0.701515	0.436058	0.697408	0.238325	0.591363	0.636053	0.322546	0.438909	0.703346	0.521361	0.643134	0.0267117	0.717477	0.529288	0.478177	0.471573	0.358272	0.433169
TCGA-AA-3930	0.292485	0.679629	0.638274	0.639057	0.682023	0.719277	0.258102	0.72714	0.317748	0.661129	0.727984	0.364955	0.541517	0.721528	0.50052	0.603672	0.389718	0.700141	0.543888	0.52402	0.483286	0.453549	0.482848
TCGA-CA-6718	0.36921	0.780928	0.770098	0.659683	0.679877	0.718103	0.252557	0.707222	0.402502	0.674006	0.774179	0.344164	0.353269	0.71111	0.56034	0.656534	0.107688	0.686675	0.591949	0.508217	0.533175	0.406098	0.595665
TCGA-AD-6963	0.24412	0.660189	0.676079	0.627798	0.663328	0.718493	0.275628	0.710493	0.29524	0.629374	0.66032	0.294791	0.364986	0.75505	0.464147	0.597087	0.315405	0.720163	0.505266	0.483213	0.466616	0.355469	0.389484
TCGA-AA-3982	0.337967	0.62218	0.730407	0.607791	0.673608	0.725893	0.265323	0.743671	0.317247	0.628763	0.706924	0.339164	0.419122	0.75843	0.472616	0.621528	0.245176	0.71106	0.568679	0.542537	0.483028	0.466003	0.401698
TCGA-CM-6680	0.290869	0.591577	0.639529	0.6383	0.684077	0.734373	0.315116	0.722175	0.267419	0.6369	0.733949	0.354663	0.400966	0.731703	0.478109	0.649067	0.128783	0.726131	0.545955	0.481765	0.464811	0.500902	0.452259
TCGA-DM-A1D6	0.0157009	0.499101	0.487775	0.52051	0.633001	0.775688	0.152939	0.646043	0.103161	0.602013	0.461528	0.267555	0.246906	0.690222	0.407314	0.548926	0.144175	0.684722	0.23774	0.378497	0.363406	0.354357	0.547705
TCGA-AZ-6603	0.266537	0.544941	0.600016	0.587403	0.659749	0.709574	0.319791	0.700041	0.25276	0.60001	0.676026	0.305972	0.353176	0.722833	0.462727	0.641915	0.165823	0.757648	0.534906	0.461796	0.436945	0.38786	0.381153
TCGA-A6-6142	0.191716	0.490188	0.514184	0.613836	0.675375	0.717462	0.371272	0.742312	0.245342	0.671387	0.686678	0.365831	0.482242	0.729055	0.520641	0.639286	0.206924	0.746201	0.582148	0.522176	0.494193	0.422365	0.385605
TCGA-AZ-4315	0.270064	0.615752	0.650567	0.616814	0.685272	0.730043	0.259897	0.700591	0.255198	0.626603	0.657716	0.323351	0.371488	0.728296	0.484439	0.591228	0.112465	0.655411	0.511412	0.507684	0.470962	0.520131	0.44557
TCGA-AD-6895	0.228183	0.648345	0.7217	0.644749	0.65215	0.771467	0.309501	0.688061	0.283967	0.615652	0.680849	0.335768	0.448481	0.728325	0.516276	0.662817	0.253867	0.712964	0.472671	0.510334	0.499601	0.445559	0.543787
TCGA-CA-5796	0.326332	0.524274	0.635035	0.621517	0.671707	0.735222	0.260953	0.677893	0.347958	0.583778	0.601133	0.337058	0.351663	0.741617	0.429813	0.578994	0.229992	0.697778	0.439173	0.459924	0.4383	0.498062	0.518817
TCGA-A6-2672	0.292276	0.695999	0.721956	0.73319	0.629288	0.777777	0.37268	0.694888	0.403196	0.63838	0.812413	0.388855	0.434086	0.725425	0.532899	0.677047	0.268426	0.71784	0.623262	0.561103	0.512157	0.400272	0.477468
TCGA-AA-3510	0.362764	0.599781	0.645685	0.611546	0.664518	0.744799	0.311352	0.728537	0.310492	0.646775	0.74749	0.361853	0.50516	0.756565	0.487304	0.597305	0.239336	0.679471	0.553181	0.524396	0.47306	0.457031	0.400159
TCGA-AA-3527	0.322613	0.423694	0.628885	0.630945	0.656493	0.816325	0.224354	0.68405	0.274347	0.600847	0.743027	0.376962	0.447075	0.824007	0.482385	0.641094	0.205517	0.671513	0.545963	0.558317	0.495201	0.44283	0.36543
TCGA-F4-6807	0.397575	0.663459	0.720251	0.626008	0.658441	0.699187	0.441095	0.723761	0.379016	0.668552	0.762904	0.372479	0.531255	0.728058	0.516458	0.683018	0.132518	0.752961	0.607435	0.523153	0.52024	0.418238	0.485642
TCGA-G4-6310	0.0866964	0.377611	0.423768	0.47806	0.652894	0.64798	0.405106	0.669046	0.123325	0.583973	0.396225	0.206982	0.326296	0.704741	0.440694	0.651851	0.0407347	0.706976	0.314008	0.410241	0.389368	0.301632	0.421056
TCGA-AA-A00K	0.279432	0.555201	0.59332	0.60756	0.636524	0.769613	0.243358	0.688128	0.202255	0.630836	0.610378	0.28894	0.410425	0.742406	0.466917	0.608	0.228287	0.718191	0.474672	0.465484	0.4489	0.476456	0.414104
TCGA-D5-6529	0.436328	0.649934	0.682695	0.666853	0.667811	0.741914	0.344291	0.752972	0.416448	0.670637	0.785288	0.391566	0.473306	0.733078	0.490741	0.658341	0.255826	0.73316	0.639799	0.530641	0.540482	0.410181	0.422962
TCGA-AA-A01I	0.18279	0.580464	0.592761	0.570279	0.704921	0.71947	0.262074	0.67801	0.196072	0.608095	0.510495	0.250998	0.344843	0.705613	0.417898	0.59823	0.200701	0.710227	0.429806	0.456521	0.43494	0.47474	0.471341
TCGA-AA-A01Z	0.137091	0.467436	0.519876	0.56073	0.644929	0.763833	0.286765	0.625561	0.0958772	0.592037	0.474272	0.229336	0.319897	0.736822	0.453729	0.567553	0.157848	0.677489	0.347629	0.425404	0.407373	0.486047	0.336106
TCGA-G4-6588	0.176112	0.668086	0.598665	0.65004	0.647719	0.761102	0.215506	0.707247	0.229537	0.62112	0.712429	0.354338	0.39281	0.71376	0.52592	0.626761	0.257746	0.701672	0.515129	0.468966	0.448977	0.434708	0.538987
TCGA-CK-5912	0.227599	0.526048	0.512576	0.532318	0.668926	0.6435	0.281956	0.66186	0.185664	0.660497	0.559231	0.282992	0.356473	0.724426	0.441579	0.588271	0.082991	0.71255	0.434661	0.446501	0.41887	0.378317	0.410862
TCGA-CM-6679	0.355899	0.489098	0.581104	0.589544	0.659182	0.700949	0.348127	0.707584	0.293758	0.606408	0.662103	0.324031	0.377825	0.733214	0.471576	0.674405	0.1699	0.722597	0.50511	0.452482	0.464648	0.40169	0.368088
TCGA-AA-3519	0.289436	0.595635	0.586152	0.610282	0.643434	0.723414	0.3223	0.675708	0.207972	0.609075	0.638805	0.307349	0.441419	0.738249	0.446572	0.614922	0.298055	0.698734	0.468778	0.457101	0.433954	0.484878	0.398547
TCGA-AZ-6607	0.260274	0.574635	0.670648	0.668997	0.647616	0.759414	0.367946	0.741518	0.344929	0.698493	0.759417	0.377353	0.575073	0.736481	0.565078	0.690642	0.228383	0.740227	0.669977	0.559545	0.53904	0.45257	0.555822
TCGA-A6-5659	0.201756	0.543001	0.505562	0.548403	0.657527	0.673729	0.356558	0.640988	0.219093	0.571312	0.510809	0.250881	0.372399	0.693418	0.422113	0.603863	0.108005	0.689701	0.481901	0.447151	0.412674	0.36887	0.410989
TCGA-CM-5344	0.156124	0.495819	0.546121	0.558379	0.66405	0.745432	0.278617	0.711652	0.185698	0.602756	0.561892	0.29004	0.322525	0.705166	0.489561	0.656221	0.093709	0.681472	0.456091	0.438982	0.445786	0.474797	0.436126
TCGA-AA-3831	0.322083	0.629697	0.614282	0.639116	0.649819	0.721305	0.327929	0.676868	0.294371	0.615344	0.660808	0.311861	0.329439	0.745854	0.465544	0.603912	0.248957	0.69075	0.519027	0.517614	0.472561	0.438675	0.425772
TCGA-DM-A0X9	0.280107	0.598292	0.656016	0.560236	0.66879	0.718231	0.242434	0.665097	0.194746	0.606845	0.570593	0.266084	0.295853	0.716284	0.413567	0.551215	0.0843561	0.71686	0.397022	0.436139	0.419333	0.397074	0.452478
TCGA-D5-6541	0.3462	0.511483	0.64676	0.624806	0.721742	0.734825	0.281793	0.70901	0.372909	0.678025	0.77535	0.391967	0.369164	0.750872	0.513127	0.6573	0.198586	0.740668	0.61358	0.539887	0.510047	0.436933	0.359139
TCGA-A6-4107	0.393244	0.527694	0.602545	0.593445	0.68725	0.738495	0.287553	0.68036	0.302517	0.612829	0.669316	0.338196	0.384653	0.765657	0.471872	0.610716	0.196511	0.716256	0.523562	0.536645	0.477233	0.474633	0.436899
TCGA-AA-3875	0.347899	0.65172	0.636551	0.640052	0.67778	0.70443	0.337797	0.73875	0.319086	0.642213	0.71643	0.351556	0.472607	0.735227	0.439589	0.603042	0.357184	0.722063	0.554698	0.509264	0.477706	0.436311	0.448618
TCGA-G4-6295	0.420447	0.725991	0.736338	0.611802	0.68543	0.735113	0.436856	0.681533	0.383015	0.571478	0.683635	0.326443	0.362874	0.736936	0.462002	0.620275	0.100671	0.711515	0.543909	0.525954	0.462397	0.471248	0.461698
TCGA-DM-A28F	0.263009	0.545574	0.589236	0.545008	0.666537	0.727925	0.279425	0.666042	0.195334	0.589506	0.509375	0.239188	0.257112	0.710265	0.434578	0.589808	0.169607	0.699044	0.323485	0.424983	0.410988	0.401892	0.327911
TCGA-CM-4743	0.163014	0.6339	0.654439	0.652047	0.671347	0.747211	0.298537	0.708306	0.29483	0.628657	0.616433	0.308126	0.353852	0.741181	0.479486	0.618451	0.328034	0.68445	0.400948	0.488404	0.484515	0.480552	0.566742
TCGA-F4-6808	0.0893312	0.475303	0.504993	0.559414	0.659889	0.791297	0.242902	0.630373	0.0895868	0.584462	0.492585	0.208051	0.293404	0.779314	0.436036	0.573784	0.23824	0.738942	0.372374	0.429482	0.387003	0.416188	0.35151
TCGA-AA-A00U	0.184632	0.587473	0.593713	0.584785	0.665146	0.737801	0.290143	0.670378	0.14888	0.62549	0.580493	0.265272	0.411511	0.717554	0.431287	0.590037	0.0949346	0.689037	0.41642	0.461519	0.439765	0.454994	0.453851
TCGA-AA-A017	0.248664	0.445364	0.56593	0.568055	0.639437	0.734564	0.278673	0.695398	0.183347	0.628969	0.62802	0.280765	0.353966	0.733185	0.451394	0.626998	0.254299	0.734417	0.463157	0.487656	0.418919	0.419694	0.284339
TCGA-AA-A01X	0.2671	0.406408	0.52238	0.565485	0.67158	0.719207	0.251556	0.651567	0.192248	0.640907	0.61587	0.313532	0.315166	0.760234	0.437897	0.598414	0.223278	0.70601	0.448263	0.488765	0.432514	0.443241	0.382428
TCGA-CM-5861	0.131085	0.567002	0.581148	0.609511	0.681456	0.73978	0.11858	0.646463	0.162131	0.611241	0.60085	0.332457	0.37062	0.736044	0.479164	0.608548	0.212105	0.657869	0.389988	0.462305	0.444534	0.450513	0.590949
TCGA-D5-5537	0.245768	0.505912	0.547503	0.57753	0.666774	0.727785	0.344603	0.679853	0.193961	0.617925	0.554375	0.276905	0.295611	0.732417	0.431533	0.589374	0.136112	0.688099	0.41744	0.443161	0.421531	0.40716	0.381382
TCGA-CK-4948	0.178234	0.581137	0.549135	0.637267	0.653063	0.769588	0.313566	0.742382	0.210742	0.657985	0.671664	0.32221	0.408866	0.734499	0.50436	0.618343	0.239238	0.740186	0.539617	0.506479	0.471443	0.420416	0.424997
TCGA-AA-3968	0.319106	0.621907	0.596079	0.605058	0.654033	0.718563	0.282681	0.710844	0.297598	0.624275	0.648297	0.341493	0.422357	0.728154	0.473712	0.632645	0.203458	0.703908	0.535778	0.501288	0.46511	0.376642	0.415608
TCGA-D5-6530	0.354852	0.646899	0.694926	0.667996	0.611736	0.739008	0.321947	0.6814	0.367443	0.637591	0.77588	0.402735	0.378263	0.72965	0.470983	0.656576	0.290384	0.718503	0.508084	0.498646	0.481257	0.451428	0.478043
TCGA-AA-3818	0.255165	0.53784	0.607209	0.59194	0.685002	0.76493	0.309635	0.718771	0.247119	0.575124	0.588727	0.289578	0.34619	0.751792	0.429534	0.597635	0.19377	0.686532	0.466652	0.463689	0.445629	0.431605	0.420365
TCGA-G4-6315	0.271649	0.517855	0.540612	0.534292	0.649154	0.705852	0.231689	0.63644	0.166445	0.543627	0.503006	0.233319	0.306403	0.740645	0.382193	0.566898	0.213164	0.687478	0.391333	0.428796	0.393211	0.412278	0.43188
TCGA-AA-3562	0.326903	0.524391	0.592811	0.577287	0.678734	0.733438	0.304301	0.718108	0.267087	0.634926	0.643102	0.32642	0.429285	0.744086	0.481577	0.606719	0.194266	0.736275	0.498631	0.491728	0.453005	0.447216	0.351033
TCGA-AA-3872	0.296806	0.531015	0.581911	0.629211	0.648128	0.743478	0.395427	0.751866	0.29654	0.67666	0.735299	0.402303	0.563531	0.763021	0.547204	0.661256	0.178915	0.717324	0.595725	0.56402	0.479395	0.432704	0.457917
TCGA-AA-3845	0.347666	0.689363	0.698334	0.641928	0.622152	0.708385	0.228276	0.759886	0.352522	0.711169	0.710883	0.319219	0.437351	0.744811	0.511343	0.642736	0.272114	0.718492	0.54783	0.500514	0.4944	0.498839	0.51022
TCGA-AA-A010	0.264457	0.629172	0.654585	0.618268	0.664891	0.724579	0.196276	0.688402	0.28225	0.610879	0.64456	0.324696	0.316809	0.728281	0.442896	0.606748	0.209423	0.723316	0.449259	0.505213	0.446388	0.462674	0.511817
TCGA-AA-3529	0.220797	0.499629	0.524174	0.586478	0.648269	0.755567	0.247385	0.725726	0.211031	0.663325	0.594933	0.298362	0.505152	0.725623	0.425242	0.562514	0.267742	0.714541	0.515015	0.508849	0.439738	0.411142	0.433722
TCGA-A6-2675	0.316208	0.475037	0.586461	0.621421	0.672115	0.731396	0.299462	0.743595	0.347998	0.639021	0.723185	0.375759	0.484703	0.739707	0.498322	0.675059	0.273956	0.766635	0.627211	0.512865	0.488849	0.457533	0.373408
TCGA-AA-3516	0.281891	0.627319	0.671451	0.655688	0.669541	0.742319	0.190661	0.761077	0.31252	0.621886	0.71704	0.36871	0.457827	0.744685	0.519109	0.611097	0.33327	0.675679	0.532294	0.558469	0.509452	0.472203	0.562417
TCGA-G4-6628	0.362941	0.726585	0.829659	0.660051	0.666418	0.682566	0.384573	0.766564	0.436675	0.670066	0.82673	0.411787	0.453095	0.724775	0.54967	0.633262	0.154422	0.672852	0.615936	0.558402	0.53801	0.394257	0.538042
TCGA-AD-6964	0.396446	0.635394	0.804802	0.667101	0.709569	0.711279	0.259389	0.727844	0.421712	0.663336	0.851523	0.46058	0.45614	0.744126	0.504423	0.69387	0.142294	0.756052	0.64396	0.555156	0.537785	0.444248	0.487933
TCGA-AD-6888	0.133345	0.452158	0.508768	0.549525	0.659666	0.720504	0.194846	0.663773	0.115242	0.587243	0.468525	0.238934	0.295259	0.765148	0.385703	0.516418	0.262322	0.699891	0.369825	0.432622	0.392053	0.445523	0.399868
TCGA-AA-3973	0.18749	0.391959	0.537356	0.557036	0.6786	0.704353	0.20282	0.683158	0.161941	0.619367	0.561339	0.300337	0.350632	0.713349	0.469671	0.607212	0.0662286	0.723657	0.453771	0.453619	0.417712	0.338574	0.309603
TCGA-AA-3680	0.384977	0.495448	0.62173	0.591181	0.680079	0.728942	0.346612	0.705698	0.290029	0.606975	0.637049	0.279532	0.393039	0.748965	0.410575	0.59235	0.0982526	0.704	0.467992	0.507499	0.460951	0.466284	0.454669
TCGA-DM-A1D8	0.109767	0.493267	0.578824	0.526958	0.668507	0.706626	0.156956	0.610882	0.119256	0.575029	0.434042	0.192752	0.233801	0.72343	0.402206	0.546474	0.0565026	0.71022	0.32393	0.438476	0.387714	0.398927	0.421183
TCGA-AM-5821	0.347882	0.760737	0.741637	0.655053	0.667734	0.738672	0.217005	0.744294	0.381119	0.699025	0.735529	0.3984	0.435136	0.742463	0.556847	0.625786	0.306019	0.691019	0.583716	0.519816	0.526774	0.445915	0.570209
TCGA-CK-5916	0.346598	0.700749	0.749733	0.634896	0.652916	0.708638	0.265708	0.69331	0.402544	0.629304	0.776038	0.366863	0.402954	0.738157	0.509588	0.673318	0.150634	0.696953	0.609642	0.538942	0.530684	0.403608	0.546707
TCGA-NH-A50T	0.085401	0.587083	0.476487	0.530868	0.64418	0.699001	0.239305	0.684963	0.125799	0.584608	0.484534	0.236256	0.301701	0.697958	0.43138	0.558947	0.129392	0.632754	0.384272	0.409224	0.406522	0.33643	0.387787
TCGA-WS-AB45	0.293928	0.694462	0.637997	0.709649	0.641933	0.746454	0.466241	0.79534	0.42222	0.710528	0.936246	0.562202	0.650205	0.74513	0.597959	0.720057	0.617403	0.801941	0.821472	0.592602	0.585978	0.434591	0.572687
TCGA-AA-A00Z	0.243379	0.560984	0.575932	0.58888	0.660261	0.718633	0.214672	0.684618	0.179679	0.612032	0.559722	0.276113	0.311466	0.715632	0.433896	0.628341	0.170626	0.724051	0.450115	0.435057	0.392803	0.474286	0.395521
TCGA-CM-6674	0.225977	0.595366	0.656632	0.634286	0.6623	0.729229	0.248093	0.711951	0.282736	0.685591	0.714035	0.37136	0.352202	0.724439	0.523223	0.629861	0.154925	0.701583	0.508011	0.495082	0.475055	0.47317	0.55294
TCGA-AA-3833	0.336139	0.61943	0.650265	0.657556	0.652507	0.798325	0.327375	0.765262	0.305405	0.67258	0.774178	0.406773	0.600024	0.744311	0.5466	0.648263	0.316152	0.703577	0.565735	0.553169	0.50754	0.47357	0.488345
TCGA-AA-3841	0.383107	0.494435	0.626644	0.625529	0.674886	0.823854	0.287564	0.710752	0.293167	0.648476	0.70576	0.377627	0.423728	0.820413	0.496697	0.622265	0.292897	0.682226	0.53944	0.524581	0.485175	0.461478	0.377892
TCGA-D5-6532	0.215282	0.499333	0.533058	0.528403	0.659828	0.70235	0.241184	0.658391	0.157001	0.591525	0.492567	0.228299	0.289004	0.755757	0.410311	0.586175	0.178575	0.703446	0.368808	0.419455	0.39599	0.38473	0.402706
TCGA-DM-A0XD	0.160729	0.531084	0.529215	0.575167	0.675419	0.796215	0.130608	0.715013	0.145844	0.62183	0.542221	0.303032	0.327341	0.745689	0.480122	0.591806	0.222948	0.706515	0.408205	0.459414	0.419954	0.417628	0.446583
TCGA-AA-3492	0.22854	0.577945	0.670809	0.636843	0.660267	0.750833	0.188723	0.702609	0.286515	0.60594	0.667829	0.340733	0.327689	0.795202	0.50971	0.618335	0.369762	0.684699	0.52034	0.508625	0.464615	0.442583	0.416946
TCGA-AA-A022	0.334493	0.560738	0.802839	0.664124	0.639983	0.823732	0.273595	0.697873	0.389816	0.602051	0.741317	0.414219	0.441892	0.76461	0.53163	0.677431	0.200743	0.70858	0.48737	0.587733	0.474715	0.537946	0.463865
TCGA-AD-6899	0.359442	0.612685	0.673435	0.640775	0.671368	0.74735	0.291932	0.717747	0.353261	0.660226	0.761717	0.352027	0.439282	0.694185	0.510065	0.659172	0.150019	0.740952	0.623007	0.521663	0.504328	0.42813	0.420065
TCGA-AA-3844	0.211058	0.63622	0.636048	0.611668	0.672108	0.761412	0.323697	0.659361	0.210263	0.650723	0.62731	0.288418	0.343487	0.749503	0.430973	0.569522	0.260932	0.713571	0.447457	0.467894	0.452336	0.510195	0.518131
TCGA-AD-6901	0.237845	0.460577	0.632541	0.622866	0.686137	0.729616	0.333581	0.75911	0.27846	0.649025	0.735565	0.379498	0.498666	0.725927	0.514659	0.663653	0.0749907	0.7418	0.584035	0.529351	0.491106	0.41281	0.357844
TCGA-AA-A01P	0.442167	0.693949	0.795509	0.703335	0.658333	0.75205	0.195381	0.733249	0.473859	0.680658	0.8104	0.44011	0.361256	0.74759	0.529308	0.713052	0.297135	0.708181	0.577999	0.556344	0.561293	0.494663	0.557289
TCGA-G4-6293	0.379663	0.561364	0.677029	0.651519	0.669097	0.734337	0.323614	0.694832	0.292054	0.634331	0.702889	0.28494	0.372586	0.742885	0.421097	0.613259	0.303255	0.702255	0.523075	0.501405	0.472411	0.486389	0.399729
TCGA-AA-3715	0.342109	0.6162	0.724824	0.688163	0.69402	0.843045	0.304384	0.770491	0.383275	0.673689	0.839547	0.462543	0.54944	0.777984	0.569988	0.659319	0.379055	0.72303	0.696218	0.593155	0.559175	0.446898	0.517372
TCGA-AA-3664	0.176626	0.6513	0.588045	0.636598	0.674451	0.736974	0.344148	0.689036	0.229435	0.616243	0.643261	0.294293	0.359385	0.698484	0.443134	0.589043	0.23999	0.68068	0.45877	0.457482	0.442396	0.406337	0.531615
TCGA-G4-6317	0.0595325	0.471465	0.531673	0.513645	0.659139	0.742726	0.20715	0.659322	0.0986208	0.593346	0.428492	0.213461	0.293916	0.755384	0.419321	0.551872	0.129564	0.72238	0.3636	0.429321	0.386514	0.409005	0.318086
TCGA-D5-6929	0.416224	0.547433	0.628321	0.576274	0.682495	0.725007	0.285366	0.733248	0.308888	0.610242	0.669995	0.298847	0.347469	0.706834	0.466426	0.620581	0.116546	0.740499	0.506328	0.487253	0.456323	0.377057	0.388292
TCGA-A6-6780	0.27369	0.806036	0.734799	0.690348	0.680437	0.715247	0.279367	0.734935	0.428746	0.66058	0.811634	0.405915	0.441619	0.711602	0.519183	0.65686	0.22583	0.694947	0.653557	0.557491	0.515231	0.461415	0.543578
TCGA-A6-6648	0.262989	0.623253	0.532078	0.574936	0.65164	0.69293	0.284108	0.663503	0.234583	0.58922	0.525339	0.247073	0.391847	0.712775	0.441911	0.591438	0.199991	0.662912	0.436935	0.433703	0.430589	0.406703	0.455635
TCGA-F4-6569	0.343044	0.566513	0.64331	0.643344	0.652883	0.729569	0.337771	0.774351	0.342505	0.663101	0.759638	0.398756	0.537127	0.747143	0.531439	0.674605	0.176464	0.71922	0.657552	0.551887	0.519144	0.409588	0.450733
TCGA-AA-3966	0.280237	0.698266	0.75541	0.715675	0.648399	0.826921	0.394334	0.753049	0.385649	0.708529	0.89532	0.492382	0.574561	0.742777	0.549066	0.674685	0.405925	0.774755	0.671535	0.580886	0.538691	0.497272	0.547269
TCGA-A6-2684	0.232312	0.592149	0.544567	0.634181	0.638982	0.715027	0.323269	0.714499	0.337453	0.668081	0.683638	0.33302	0.429733	0.730113	0.48812	0.678933	0.132509	0.715572	0.642433	0.54495	0.495327	0.429886	0.438401
TCGA-3L-AA1B	0.350298	0.47168	0.575727	0.551812	0.665244	0.723169	0.328947	0.675404	0.271291	0.590424	0.587485	0.285346	0.382354	0.722108	0.442165	0.632261	0.136429	0.734804	0.471669	0.457706	0.439974	0.439493	0.455064
TCGA-AA-A00A	0.265156	0.578924	0.675429	0.634311	0.685684	0.759552	0.255398	0.700689	0.280128	0.580925	0.661209	0.311622	0.337365	0.752632	0.511736	0.630931	0.16162	0.695937	0.478829	0.526857	0.491701	0.557815	0.383263
TCGA-AA-3950	0.253454	0.659533	0.757505	0.720743	0.684656	0.740164	0.343674	0.772265	0.390281	0.661072	0.872912	0.459271	0.529622	0.748165	0.530434	0.661039	0.424362	0.772032	0.708691	0.572401	0.535814	0.451644	0.56873
TCGA-DM-A285	0.0758246	0.503773	0.449891	0.567117	0.646836	0.714903	0.311293	0.682437	0.11625	0.624213	0.508355	0.260622	0.358182	0.685353	0.460151	0.603109	0.0458164	0.703236	0.399314	0.444264	0.403496	0.409931	0.403338
TCGA-A6-2674	0.287964	0.713967	0.560829	0.750826	0.648874	0.713129	0.34275	0.753813	0.383769	0.734248	0.813884	0.451472	0.573331	0.693225	0.522817	0.665992	0.590348	0.794022	0.710151	0.609066	0.543022	0.433734	0.528164
TCGA-CM-5349	0.280057	0.593897	0.519624	0.629471	0.663894	0.712437	0.299712	0.706517	0.309284	0.642642	0.690739	0.373224	0.364597	0.732711	0.489231	0.621036	0.101703	0.724672	0.588717	0.478859	0.457396	0.42525	0.430793
TCGA-AA-A00J	0.167696	0.609358	0.573924	0.597162	0.634211	0.760786	0.246648	0.689866	0.234413	0.655381	0.717615	0.310254	0.331518	0.713687	0.482225	0.641455	0.208019	0.707901	0.48795	0.462859	0.424514	0.453237	0.584082
TCGA-AY-6196	0.619543	0.65046	0.816635	0.664844	0.679946	0.74963	0.426636	0.757647	0.549765	0.735327	0.952133	0.49801	0.612706	0.766427	0.575467	0.689381	0.208792	0.79233	0.770859	0.647432	0.619598	0.40003	0.580161
TCGA-AA-3534	0.233072	0.57374	0.537328	0.581301	0.62658	0.673721	0.272964	0.717971	0.211005	0.608619	0.586347	0.311542	0.395536	0.702471	0.432509	0.592239	0.104324	0.677116	0.498195	0.486946	0.431721	0.435915	0.495486
TCGA-G4-6302	0.295376	0.49845	0.577238	0.661356	0.655974	0.737376	0.335968	0.713597	0.32364	0.673856	0.737974	0.428204	0.503082	0.723533	0.564968	0.710404	0.164407	0.726499	0.627415	0.551997	0.525295	0.358492	0.541804
TCGA-AA-3811	0.340947	0.600227	0.639571	0.59725	0.601208	0.732382	0.327074	0.748209	0.321473	0.612876	0.69274	0.339312	0.491631	0.723119	0.464528	0.607223	0.215491	0.660389	0.499216	0.495944	0.437176	0.424137	0.49321
TCGA-G4-6303	0.242257	0.563474	0.543052	0.575792	0.659453	0.68822	0.301333	0.70308	0.23243	0.595426	0.619375	0.301519	0.390338	0.715536	0.48287	0.624336	0.180375	0.70243	0.492997	0.484619	0.459136	0.381258	0.3865
TCGA-QG-A5Z2	0.545635	0.650798	0.68121	0.61591	0.661662	0.717983	0.30954	0.676661	0.425025	0.591504	0.645075	0.289177	0.295873	0.738973	0.437667	0.566462	0.100624	0.669127	0.405408	0.481203	0.462633	0.450154	0.491449
TCGA-CA-5256	0.238606	0.606517	0.71481	0.573833	0.68634	0.694192	0.312825	0.685051	0.22091	0.544215	0.594819	0.29731	0.325802	0.715535	0.413284	0.600607	0.122222	0.656167	0.476281	0.473379	0.456498	0.417567	0.417492
TCGA-CM-5341	0.23464	0.617448	0.734413	0.660341	0.709596	0.689728	0.347788	0.788495	0.354458	0.657414	0.798852	0.444011	0.480762	0.729116	0.500982	0.626469	0.204036	0.685443	0.657275	0.576135	0.529381	0.471006	0.470217
TCGA-F4-6854	0.264808	0.541486	0.59281	0.58205	0.661818	0.740136	0.26543	0.709338	0.218225	0.612671	0.580773	0.25894	0.352513	0.745204	0.466993	0.636034	0.186651	0.730521	0.504445	0.480362	0.452569	0.377809	0.425789
TCGA-AA-3947	0.215796	0.75198	0.648723	0.645056	0.685386	0.642975	0.397206	0.737609	0.345609	0.635797	0.722426	0.38702	0.508291	0.65771	0.517159	0.597853	0.346384	0.711012	0.599109	0.530628	0.502751	0.475405	0.645588
TCGA-CM-6162	0.340328	0.699192	0.643379	0.678369	0.652526	0.71735	0.511223	0.791074	0.386868	0.745275	0.861255	0.493593	0.6172	0.736321	0.558998	0.697544	0.341141	0.757102	0.71504	0.569642	0.56169	0.462399	0.574102
TCGA-AA-3842	0.156366	0.578818	0.607776	0.631065	0.649552	0.740993	0.267765	0.72995	0.22088	0.645055	0.632014	0.361342	0.366359	0.753449	0.506975	0.617287	0.201231	0.69759	0.540498	0.520556	0.456199	0.444929	0.419253
TCGA-A6-A5ZU	0.342081	0.455094	0.586659	0.607012	0.654822	0.737708	0.389642	0.687332	0.343737	0.633788	0.715884	0.372849	0.355451	0.751348	0.513388	0.6599	0.186334	0.746622	0.549089	0.503735	0.494696	0.411988	0.345557
TCGA-AA-3870	0.353066	0.569127	0.636054	0.646307	0.650284	0.802523	0.241272	0.749597	0.361888	0.676417	0.774604	0.389743	0.518847	0.764958	0.54498	0.664073	0.244051	0.695475	0.668456	0.580757	0.508286	0.433542	0.484082
TCGA-NH-A6GC	0.256676	0.372015	0.530732	0.557817	0.663451	0.773029	0.231303	0.588758	0.186674	0.610873	0.60052	0.293361	0.296098	0.717222	0.471372	0.614688	0.203201	0.720912	0.37125	0.441242	0.36133	0.42524	0.39048
TCGA-AA-3511	0.229226	0.470367	0.529214	0.580606	0.669277	0.720027	0.287755	0.69376	0.211463	0.617083	0.620171	0.29132	0.389186	0.758673	0.453299	0.64932	0.229867	0.72096	0.489346	0.460675	0.429079	0.462427	0.423085
TCGA-CM-6167	0.389307	0.524117	0.609767	0.58954	0.655883	0.668718	0.386087	0.725401	0.36487	0.674739	0.718822	0.371586	0.566216	0.720704	0.546115	0.685975	0.161835	0.759157	0.549923	0.541473	0.512061	0.340526	0.534873
TCGA-CM-5348	0.141277	0.51306	0.4982	0.666607	0.659879	0.755888	0.298233	0.774858	0.37962	0.73435	0.774701	0.417318	0.56825	0.747131	0.522806	0.684511	0.351393	0.696533	0.673791	0.567634	0.511866	0.463116	0.47304
TCGA-AA-3949	0.445739	0.714051	0.821413	0.711763	0.67991	0.740201	0.333102	0.730225	0.442364	0.666187	0.859394	0.514309	0.538	0.753213	0.556589	0.685698	0.336972	0.720547	0.637154	0.57472	0.558029	0.463023	0.546809
TCGA-AA-3514	0.251584	0.415973	0.554771	0.607377	0.636986	0.795666	0.255562	0.663252	0.251987	0.61216	0.694683	0.347224	0.385027	0.814477	0.475045	0.655052	0.152122	0.661725	0.537539	0.528955	0.453935	0.44037	0.34329
TCGA-QG-A5YW	0.330455	0.57997	0.607625	0.61647	0.668677	0.773209	0.336794	0.70169	0.303448	0.610035	0.707995	0.311428	0.412228	0.723984	0.461948	0.616793	0.168652	0.695771	0.48475	0.469598	0.438781	0.44843	0.401786
TCGA-A6-A566	0.243729	0.651743	0.644596	0.66441	0.705774	0.776618	0.314688	0.783339	0.364149	0.710379	0.874891	0.446341	0.505175	0.723228	0.579358	0.700575	0.271613	0.739077	0.761673	0.57453	0.554047	0.441251	0.515419
TCGA-CA-6715	0.0974289	0.537058	0.491755	0.517029	0.657879	0.676269	0.282688	0.664328	0.0943374	0.61338	0.485142	0.231015	0.271316	0.728152	0.408272	0.570905	0.154628	0.69958	0.387958	0.396875	0.386926	0.398915	0.405613
TCGA-NH-A6GA	0.211476	0.586976	0.544513	0.587895	0.647733	0.731792	0.208876	0.687428	0.212936	0.612601	0.595424	0.274977	0.325303	0.724735	0.454613	0.580197	0.22545	0.673885	0.411265	0.469367	0.438371	0.377461	0.445772
TCGA-AA-A004	0.421724	0.45016	0.667491	0.627312	0.653997	0.835914	0.326137	0.676882	0.185586	0.59	0.715895	0.365118	0.365228	0.757859	0.512229	0.630818	0.285313	0.670746	0.464617	0.541739	0.485539	0.578356	0.377908
TCGA-AD-6889	0.13576	0.59996	0.573131	0.617183	0.674107	0.786583	0.280606	0.696929	0.196609	0.565217	0.642147	0.273572	0.342758	0.730761	0.462858	0.600599	0.158018	0.643571	0.438911	0.481389	0.428588	0.435407	0.535244
TCGA-D5-6536	0.0858855	0.517881	0.446382	0.655132	0.672345	0.737814	0.242427	0.735698	0.178722	0.693265	0.750602	0.395421	0.431357	0.723571	0.492336	0.64052	0.305964	0.757757	0.58507	0.483384	0.4625	0.390861	0.469849
TCGA-G4-6322	0.24151	0.59694	0.598992	0.597521	0.69159	0.769111	0.335874	0.68065	0.237032	0.571429	0.65183	0.282784	0.332184	0.724667	0.457722	0.604274	0.173689	0.684582	0.425437	0.424283	0.428208	0.510579	0.518526
TCGA-AA-A029	0.145463	0.519752	0.554306	0.585102	0.612436	0.77524	0.246792	0.672233	0.165587	0.554134	0.517761	0.231202	0.338962	0.74278	0.404838	0.558623	0.247281	0.676134	0.41642	0.495699	0.4148	0.46573	0.444765
TCGA-AZ-5407	0.326235	0.598377	0.655577	0.612399	0.663531	0.717463	0.393654	0.690803	0.256303	0.615442	0.639874	0.303612	0.42888	0.742581	0.409521	0.553655	0.163684	0.675867	0.446086	0.451966	0.45939	0.4433	0.517607
TCGA-AA-A00N	0.177777	0.519087	0.55469	0.647362	0.678602	0.758968	0.238289	0.745993	0.240513	0.685254	0.745619	0.391772	0.380312	0.735609	0.49009	0.647576	0.332258	0.716089	0.583307	0.51595	0.495148	0.482146	0.460406
TCGA-D5-6540	0.150088	0.63473	0.642321	0.645688	0.62346	0.744907	0.154307	0.707681	0.259597	0.649631	0.676771	0.365911	0.416738	0.747992	0.529807	0.63645	0.348757	0.695236	0.513226	0.509962	0.472446	0.444774	0.62317
TCGA-AA-3548	0.391599	0.506931	0.671254	0.585311	0.704508	0.761391	0.221133	0.695664	0.303307	0.648388	0.676859	0.336829	0.347948	0.75016	0.492913	0.600087	0.164016	0.703456	0.505839	0.500303	0.476282	0.455061	0.403931
TCGA-A6-6649	0.341821	0.597695	0.56697	0.622771	0.636388	0.767533	0.291099	0.690817	0.313365	0.664967	0.700042	0.288394	0.512648	0.747148	0.484828	0.64138	0.320061	0.6914	0.519376	0.488089	0.481631	0.397643	0.566002
TCGA-DM-A282	0.056345	0.469613	0.493598	0.545411	0.648375	0.699437	0.273414	0.647871	0.100892	0.567106	0.506843	0.26589	0.302425	0.721855	0.407621	0.581959	0.0935371	0.731142	0.366846	0.403206	0.369875	0.403865	0.411309
TCGA-AA-3655	0.216242	0.613682	0.569789	0.617624	0.682843	0.756192	0.263252	0.708633	0.236203	0.695338	0.590053	0.308055	0.385075	0.763143	0.462315	0.612948	0.21416	0.706891	0.495834	0.477378	0.444598	0.432435	0.507206
TCGA-G4-6311	0.432565	0.609282	0.515755	0.61868	0.66686	0.728712	0.370588	0.727493	0.358378	0.647255	0.675279	0.351574	0.427763	0.72037	0.504443	0.640826	0.157723	0.732935	0.565098	0.495259	0.483877	0.41851	0.395754
TCGA-G4-6297	0.306488	0.553886	0.552432	0.616511	0.653894	0.739644	0.400856	0.746	0.302141	0.63439	0.704993	0.354273	0.514181	0.726505	0.523806	0.66142	0.175415	0.743782	0.57928	0.4991	0.495482	0.431275	0.41862
TCGA-5M-AAT6	0.364397	0.679231	0.750159	0.665192	0.683037	0.698167	0.283095	0.716676	0.389563	0.727224	0.786614	0.398314	0.351118	0.713515	0.52566	0.655963	0.15901	0.704877	0.640079	0.57925	0.529733	0.392718	0.526175
TCGA-D5-6534	0.442853	0.55618	0.678676	0.671952	0.681793	0.761511	0.39998	0.803416	0.479865	0.69248	0.901535	0.470081	0.604161	0.762136	0.565912	0.734214	0.259356	0.734757	0.776245	0.638444	0.565727	0.455935	0.468945
TCGA-DM-A1DB	0.149416	0.606715	0.640411	0.52144	0.653934	0.685318	0.336421	0.654314	0.208752	0.561614	0.495645	0.235046	0.330705	0.746963	0.419899	0.50704	0.0989057	0.698116	0.376443	0.406182	0.384979	0.361838	0.40212
TCGA-CM-6678	0.145986	0.462984	0.512365	0.541384	0.675458	0.75422	0.261759	0.684166	0.142007	0.594497	0.545907	0.270453	0.295892	0.731286	0.424271	0.584617	0.178874	0.707205	0.381108	0.450924	0.418521	0.437225	0.467362
TCGA-AA-3660	0.245886	0.552229	0.540346	0.590607	0.698093	0.739441	0.270386	0.71796	0.227062	0.61038	0.595501	0.321002	0.389428	0.729645	0.445678	0.610069	0.213816	0.726349	0.482289	0.480167	0.437912	0.430552	0.419299
TCGA-DM-A0XF	0.131099	0.569385	0.595898	0.579377	0.666476	0.697559	0.278085	0.669905	0.177507	0.630548	0.576741	0.267433	0.295523	0.750301	0.472682	0.592504	0.207655	0.690993	0.424519	0.485306	0.417453	0.44138	0.412477
TCGA-AY-A71X	0.0762301	0.397043	0.472382	0.519825	0.674575	0.732478	0.212506	0.656004	0.124123	0.586344	0.517141	0.230546	0.2881	0.717912	0.40124	0.496576	0.142681	0.687586	0.316113	0.408812	0.384749	0.451216	0.456408
TCGA-DM-A28C	0.136541	0.464044	0.450797	0.49625	0.683399	0.680614	0.343003	0.619161	0.150262	0.627663	0.517329	0.272831	0.259116	0.734393	0.365705	0.547572	0.0751029	0.653386	0.305393	0.391714	0.388358	0.430745	0.383906
TCGA-AA-3560	0.275182	0.533626	0.648505	0.614793	0.678636	0.752816	0.249865	0.688037	0.283872	0.658344	0.682313	0.368866	0.38638	0.728434	0.49472	0.626504	0.299911	0.712918	0.489421	0.53105	0.451103	0.463279	0.418557
TCGA-AA-3552	0.405148	0.56165	0.662594	0.612496	0.691959	0.746939	0.2886	0.692147	0.34226	0.678551	0.733104	0.351095	0.427637	0.776765	0.466921	0.622272	0.184757	0.735612	0.540509	0.539792	0.48689	0.44654	0.353808
TCGA-CM-6166	0.0624217	0.550431	0.512582	0.502027	0.681074	0.691993	0.274068	0.668458	0.118656	0.570844	0.423732	0.250759	0.268999	0.696463	0.420594	0.625413	0.0499171	0.70621	0.400835	0.404387	0.389005	0.388879	0.475312
TCGA-AZ-5403	0.171677	0.513377	0.532802	0.575451	0.653038	0.71458	0.345962	0.728667	0.222964	0.650053	0.609012	0.328089	0.437619	0.748067	0.503596	0.62635	0.176375	0.708048	0.472973	0.474851	0.478701	0.439379	0.407001
TCGA-G4-6299	0.277853	0.651698	0.727861	0.608205	0.685485	0.736444	0.215142	0.711956	0.357152	0.655507	0.73547	0.356504	0.397112	0.717171	0.53266	0.660502	0.0771833	0.694234	0.615078	0.543261	0.495504	0.417415	0.552842
TCGA-AA-3496	0.351817	0.56704	0.654377	0.618649	0.644185	0.707099	0.316962	0.696526	0.338555	0.674243	0.784132	0.398504	0.419335	0.717405	0.476036	0.676064	0.207427	0.747449	0.589619	0.506	0.482316	0.3849	0.398131
TCGA-G4-6304	0.102545	0.534833	0.592726	0.600549	0.669323	0.713112	0.15984	0.665294	0.193978	0.584493	0.596854	0.276737	0.260845	0.735847	0.408592	0.570801	0.0927401	0.65417	0.417791	0.452852	0.42897	0.466286	0.396699
TCGA-CM-5864	0.243473	0.581287	0.581442	0.561077	0.681686	0.69045	0.247525	0.655969	0.197705	0.611201	0.574391	0.271458	0.331321	0.758013	0.428709	0.579661	0.14781	0.70097	0.433056	0.443505	0.416326	0.410858	0.481179
TCGA-AY-A8YK	0.265672	0.512413	0.526281	0.579909	0.640901	0.741001	0.270905	0.669123	0.17014	0.591257	0.532432	0.25769	0.299823	0.742671	0.422218	0.597432	0.241497	0.746407	0.404036	0.424671	0.422397	0.431747	0.368427
TCGA-DM-A28K	0.0206406	0.502232	0.530567	0.571447	0.644626	0.742719	0.252384	0.681599	0.164261	0.644631	0.605125	0.30577	0.32479	0.698203	0.444162	0.523814	0.189618	0.713094	0.352605	0.419206	0.365972	0.409582	0.529692
TCGA-CK-5913	0.173458	0.66295	0.652943	0.66554	0.624934	0.721464	0.30115	0.708927	0.296706	0.653005	0.678996	0.380775	0.44372	0.742978	0.492422	0.645262	0.345126	0.686353	0.520905	0.52026	0.48678	0.468494	0.555224
TCGA-AZ-6605	0.401315	0.59199	0.668316	0.626696	0.676226	0.72625	0.318362	0.744534	0.380201	0.643234	0.752981	0.366958	0.444037	0.733791	0.508155	0.672781	0.216792	0.754155	0.609863	0.515583	0.521256	0.429866	0.441288
TCGA-CM-4751	0.388258	0.639515	0.687542	0.616081	0.661683	0.759073	0.359328	0.742213	0.318585	0.635486	0.6992	0.313546	0.448606	0.742158	0.48954	0.615548	0.199677	0.701762	0.492566	0.515986	0.484432	0.41504	0.474726
TCGA-CM-6677	0.320239	0.617938	0.619001	0.599538	0.644237	0.726084	0.21322	0.721792	0.268805	0.599301	0.630569	0.297961	0.389269	0.730472	0.474022	0.625384	0.132897	0.718483	0.511949	0.479316	0.450944	0.396498	0.41418
TCGA-G4-6627	0.447854	0.676349	0.710391	0.626155	0.673135	0.716527	0.511172	0.756532	0.36015	0.633382	0.71108	0.343481	0.554563	0.729147	0.515245	0.668986	0.299373	0.746955	0.543321	0.513524	0.53277	0.432369	0.481955
TCGA-A6-2677	0.131341	0.601353	0.475848	0.523077	0.653794	0.664314	0.302507	0.668017	0.214427	0.613625	0.443845	0.230761	0.367372	0.673909	0.408952	0.557466	0.056458	0.660112	0.451307	0.460114	0.43725	0.335926	0.493303
TCGA-A6-6141	0.413533	0.579489	0.699668	0.606503	0.674797	0.718776	0.274764	0.676526	0.327683	0.631813	0.680812	0.302251	0.289756	0.743665	0.420874	0.631112	0.112748	0.715333	0.467245	0.491433	0.481195	0.456835	0.499124
TCGA-DM-A280	0.0936183	0.537083	0.492683	0.655241	0.644656	0.735688	0.237926	0.724497	0.133793	0.623956	0.58587	0.281806	0.346436	0.790349	0.459033	0.609658	0.328237	0.683316	0.438906	0.494184	0.454053	0.404443	0.480708
TCGA-AA-3939	0.324899	0.645218	0.664134	0.621501	0.687643	0.730615	0.425499	0.718085	0.279533	0.642691	0.666795	0.354948	0.452137	0.739527	0.469928	0.576639	0.264906	0.692192	0.51204	0.48895	0.486407	0.458531	0.470548
TCGA-A6-2679	0.448087	0.45257	0.723865	0.635973	0.66607	0.791583	0.303836	0.669917	0.306827	0.569715	0.754129	0.393365	0.427885	0.79613	0.495008	0.634195	0.240322	0.697199	0.476361	0.513991	0.4961	0.531345	0.321097
TCGA-AA-3502	0.29617	0.523988	0.646708	0.591116	0.673065	0.706055	0.300462	0.716861	0.29431	0.598055	0.645864	0.317646	0.366501	0.735115	0.430872	0.562164	0.0673138	0.693183	0.458536	0.468414	0.437602	0.453244	0.511314
TCGA-D5-6533	0.235187	0.618537	0.550964	0.598225	0.647655	0.708751	0.316519	0.705952	0.255897	0.613602	0.625087	0.273503	0.341019	0.731052	0.452229	0.616504	0.203679	0.711673	0.516209	0.479102	0.436584	0.426771	0.431399
TCGA-AA-3693	0.115332	0.499918	0.549228	0.57605	0.692817	0.694041	0.245781	0.681669	0.191883	0.603191	0.520317	0.252099	0.306471	0.73199	0.461697	0.584402	0.14272	0.671691	0.461643	0.464269	0.438928	0.411752	0.368241
TCGA-AD-6548	0.307346	0.680417	0.681781	0.639764	0.649926	0.717806	0.335223	0.751998	0.307386	0.633528	0.743918	0.34573	0.503346	0.730011	0.524436	0.630835	0.261947	0.720192	0.596177	0.529756	0.509217	0.435661	0.469513
TCGA-CM-6170	0.29399	0.528495	0.581396	0.59462	0.669037	0.688156	0.311055	0.724681	0.281516	0.627517	0.676111	0.3257	0.439504	0.737314	0.475891	0.636792	0.160866	0.727623	0.541393	0.487481	0.452389	0.380989	0.349879
TCGA-AA-3672	0.329076	0.542027	0.734608	0.7099	0.674194	0.821882	0.224417	0.74396	0.363597	0.645863	0.828232	0.462446	0.407726	0.770762	0.543233	0.682347	0.345245	0.696733	0.568711	0.581723	0.500042	0.496712	0.456576
TCGA-AA-3553	0.319377	0.602983	0.668076	0.646554	0.669278	0.724281	0.259345	0.725183	0.310482	0.643677	0.69755	0.329354	0.40521	0.746009	0.470822	0.620316	0.285738	0.724122	0.563343	0.533297	0.499751	0.457324	0.414497
TCGA-A6-A56B	0.0834017	0.454741	0.453756	0.545101	0.640026	0.707611	0.361255	0.653117	0.174569	0.565465	0.549271	0.264206	0.386607	0.695269	0.466337	0.61142	0.0100982	0.687974	0.483933	0.463151	0.414881	0.4046	0.399864
TCGA-D5-6927	0.297936	0.674996	0.678984	0.682365	0.619231	0.747778	0.330106	0.738469	0.351231	0.66834	0.811276	0.357012	0.477418	0.723774	0.547056	0.6634	0.30209	0.698278	0.631753	0.559903	0.529742	0.462103	0.482812
TCGA-AA-A00E	0.366366	0.618463	0.671699	0.666446	0.655619	0.754794	0.276051	0.732175	0.399821	0.619883	0.789854	0.380127	0.389697	0.731902	0.489776	0.613392	0.198351	0.690009	0.570044	0.54774	0.504599	0.485157	0.522256
TCGA-AA-3814	0.319446	0.587928	0.651178	0.633881	0.689591	0.7336	0.432463	0.755807	0.353589	0.649477	0.738704	0.380168	0.491773	0.743514	0.492621	0.652265	0.299177	0.721163	0.623006	0.533257	0.501221	0.47128	0.404123
TCGA-A6-2676	0.243684	0.702566	0.74413	0.649463	0.65202	0.727737	0.231296	0.743291	0.368915	0.668599	0.824728	0.427468	0.42224	0.746889	0.555753	0.658232	0.287969	0.698602	0.641325	0.624205	0.516744	0.461045	0.521213
TCGA-AA-A02K	0.137283	0.513889	0.492139	0.57474	0.644214	0.757426	0.111895	0.639219	0.163769	0.573067	0.573082	0.249758	0.293542	0.712692	0.425845	0.571627	0.220762	0.696942	0.38245	0.46043	0.420178	0.354276	0.360804
TCGA-F4-6570	0.359227	0.601193	0.746875	0.656878	0.652193	0.784257	0.161065	0.718352	0.410546	0.644997	0.847549	0.402102	0.437406	0.758002	0.557042	0.683631	0.216809	0.699907	0.697686	0.603721	0.548455	0.451466	0.529095
TCGA-DM-A1D9	0.082423	0.534912	0.50146	0.540822	0.676581	0.730141	0.305885	0.652142	0.148612	0.61919	0.52185	0.235803	0.314089	0.719378	0.439722	0.570595	0.0127873	0.690362	0.386881	0.43519	0.386975	0.453326	0.452702
TCGA-CK-4951	0.221756	0.632824	0.705764	0.673585	0.699442	0.728996	0.289385	0.722317	0.34907	0.664204	0.775052	0.383343	0.420716	0.746748	0.518514	0.642139	0.274334	0.699204	0.580272	0.550704	0.523047	0.502019	0.512288
TCGA-AA-3956	0.312455	0.525712	0.608134	0.614863	0.696265	0.730378	0.282447	0.706964	0.237175	0.64596	0.641493	0.29798	0.433176	0.744372	0.437041	0.622455	0.251164	0.746575	0.490112	0.466514	0.465275	0.465113	0.396004
TCGA-A6-2683	0.200054	0.359683	0.477958	0.583174	0.697577	0.819202	0.230708	0.651897	0.178532	0.596273	0.623689	0.305092	0.335486	0.765443	0.436917	0.595293	0.106907	0.66855	0.424517	0.465058	0.425617	0.419391	0.316272
TCGA-AA-3713	0.375976	0.671115	0.663414	0.636326	0.647403	0.721587	0.360813	0.737793	0.357778	0.625135	0.727572	0.32165	0.486263	0.744983	0.49489	0.604809	0.260267	0.702382	0.534851	0.473639	0.474613	0.407892	0.542739
TCGA-AA-3955	0.191571	0.574521	0.565775	0.588639	0.679154	0.689587	0.284168	0.712262	0.210388	0.62266	0.545402	0.291459	0.4014	0.736844	0.444107	0.584565	0.213086	0.683102	0.469559	0.475445	0.424023	0.463183	0.420419
TCGA-AZ-6598	0.174882	0.628648	0.706385	0.635912	0.682324	0.79064	0.277528	0.697992	0.236935	0.61981	0.735954	0.394723	0.3379	0.721458	0.459556	0.618971	0.299185	0.7121	0.48095	0.482381	0.453516	0.420535	0.546938
TCGA-F4-6704	0.329002	0.535936	0.599558	0.586546	0.678763	0.745417	0.266638	0.685814	0.272081	0.672766	0.756157	0.367566	0.406963	0.724407	0.521704	0.661583	0.166883	0.70537	0.573548	0.498115	0.453394	0.38173	0.465311
TCGA-CM-6163	0.360969	0.630437	0.644208	0.600827	0.676118	0.673365	0.28379	0.701585	0.323332	0.673484	0.703352	0.339566	0.38585	0.73613	0.452389	0.641277	0.252251	0.701187	0.526116	0.481854	0.469854	0.41184	0.394449
TCGA-AA-3869	0.198926	0.613004	0.638328	0.630757	0.693943	0.710634	0.310161	0.744793	0.29677	0.681986	0.729007	0.362138	0.457354	0.779973	0.468011	0.614946	0.402836	0.699952	0.568781	0.562977	0.490354	0.454432	0.465601
TCGA-AA-3538	0.280867	0.512059	0.516765	0.604418	0.645493	0.725597	0.270278	0.73108	0.247183	0.622844	0.600237	0.315797	0.373737	0.771445	0.450152	0.607176	0.315165	0.736199	0.518206	0.499221	0.439119	0.418961	0.372568
TCGA-DM-A1DA	0.181616	0.590353	0.544676	0.562745	0.637153	0.729678	0.210811	0.678768	0.142921	0.616861	0.495863	0.237825	0.317968	0.700814	0.470094	0.539791	0.10867	0.669536	0.37561	0.429696	0.410911	0.373784	0.517876
TCGA-AA-3494	0.219323	0.511934	0.591087	0.603329	0.682159	0.745253	0.261591	0.662749	0.190342	0.677182	0.58767	0.266067	0.417728	0.726297	0.445821	0.594618	0.213059	0.72366	0.496936	0.461874	0.449959	0.484022	0.452699
TCGA-CM-6168	0.345491	0.667042	0.598017	0.645707	0.662491	0.704141	0.390301	0.775447	0.383737	0.669897	0.769239	0.379433	0.531603	0.726477	0.543421	0.666746	0.228712	0.726125	0.658375	0.548333	0.52442	0.458694	0.507353
TCGA-AA-3852	0.310117	0.566779	0.615878	0.62777	0.667556	0.799598	0.296965	0.73571	0.284148	0.644688	0.768792	0.367514	0.436826	0.741344	0.475941	0.627468	0.252659	0.704782	0.547704	0.464388	0.473478	0.503433	0.483405
TCGA-AA-3851	0.347577	0.616399	0.649175	0.606943	0.701935	0.746038	0.326539	0.696619	0.33085	0.677966	0.699154	0.351806	0.420765	0.74351	0.472371	0.602065	0.271487	0.701763	0.516903	0.488968	0.489629	0.46025	0.449017
TCGA-A6-6654	0.369469	0.664407	0.698424	0.671357	0.699307	0.716216	0.473733	0.799125	0.448548	0.678384	0.897725	0.472421	0.619761	0.742886	0.556833	0.709831	0.189616	0.758625	0.746229	0.579647	0.568162	0.401039	0.476441
TCGA-DM-A28E	0.104994	0.482095	0.486876	0.527715	0.663067	0.697961	0.268895	0.607132	0.114113	0.580628	0.463907	0.217689	0.320904	0.734535	0.373383	0.543851	0.0826453	0.657819	0.347116	0.386083	0.384723	0.401947	0.395162
TCGA-AA-3509	0.222992	0.605	0.59622	0.614417	0.673295	0.694873	0.332184	0.691646	0.258249	0.597344	0.667608	0.328579	0.383523	0.748748	0.442828	0.602538	0.280174	0.695259	0.501834	0.473248	0.457902	0.412759	0.428592
TCGA-AA-3681	0.368511	0.630932	0.660157	0.655955	0.654612	0.778198	0.356873	0.735387	0.316014	0.608061	0.707497	0.316512	0.434207	0.735393	0.500769	0.626996	0.325713	0.717382	0.552279	0.523479	0.495	0.498022	0.466358
TCGA-AA-A00Q	0.233704	0.481255	0.603392	0.582836	0.646946	0.729141	0.231718	0.682744	0.206183	0.587321	0.607096	0.276101	0.305207	0.728755	0.446359	0.610494	0.06374	0.650433	0.430223	0.483262	0.435259	0.462497	0.385832
TCGA-AM-5820	0.0738556	0.559162	0.492581	0.590338	0.664169	0.746483	0.252472	0.681695	0.161732	0.590227	0.558612	0.292447	0.324399	0.71376	0.44649	0.606231	0.19537	0.697734	0.468812	0.500161	0.448989	0.340194	0.462496
TCGA-CK-6746	0.160702	0.675756	0.726441	0.599904	0.671136	0.722415	0.158791	0.680179	0.39133	0.578412	0.691797	0.371019	0.392982	0.736847	0.487463	0.642105	0.102151	0.712736	0.578728	0.531013	0.468502	0.448221	0.547677
TCGA-AA-A00W	0.226412	0.556688	0.581034	0.581318	0.687133	0.721852	0.327	0.665088	0.176602	0.613064	0.558353	0.257556	0.29286	0.756856	0.398561	0.556228	0.231451	0.670915	0.408803	0.42209	0.415564	0.491203	0.418405
TCGA-AZ-4323	0.772236	0.73798	0.825	0.630326	0.688944	0.720916	0.477793	0.71943	0.545748	0.610327	0.78838	0.329193	0.391561	0.725368	0.484224	0.640735	0.120461	0.69881	0.554369	0.525432	0.526607	0.29659	0.475299
TCGA-CM-4746	0.0833383	0.533529	0.61963	0.573503	0.627038	0.75374	0.248164	0.696196	0.146931	0.629889	0.65094	0.321182	0.345229	0.744373	0.417183	0.55334	0.207643	0.658063	0.351802	0.431608	0.427835	0.483313	0.468462
TCGA-AA-3663	0.136231	0.647363	0.577029	0.62939	0.649409	0.733105	0.313997	0.735044	0.210353	0.58966	0.707968	0.348677	0.437943	0.723075	0.448714	0.570251	0.261942	0.681777	0.505073	0.480121	0.443341	0.411269	0.517516
TCGA-AA-3549	0.301525	0.521606	0.62742	0.641475	0.705074	0.781895	0.378648	0.698208	0.230375	0.602647	0.671552	0.310406	0.461701	0.752021	0.50617	0.629665	0.242508	0.713459	0.510808	0.504632	0.478978	0.464448	0.378057
TCGA-AA-3561	0.15028	0.590613	0.584776	0.615909	0.692984	0.728731	0.298726	0.70426	0.193842	0.599352	0.671303	0.323083	0.317694	0.729675	0.47445	0.586063	0.253525	0.669536	0.471098	0.476822	0.441814	0.410955	0.465371
TCGA-G4-6626	0.144535	0.595946	0.554946	0.554096	0.625285	0.717702	0.233694	0.656014	0.128692	0.554563	0.484531	0.191284	0.320859	0.699626	0.462536	0.550501	0.0209613	0.655638	0.375465	0.4182	0.397323	0.444323	0.345943
TCGA-AA-3821	0.115068	0.598187	0.615534	0.606379	0.677003	0.757235	0.241335	0.718322	0.289922	0.633048	0.706042	0.31092	0.385747	0.695971	0.502986	0.602255	0.240496	0.722328	0.556674	0.499962	0.442649	0.4085	0.509407
TCGA-CK-4952	0.171354	0.663721	0.537653	0.615579	0.622423	0.76177	0.333975	0.696034	0.213905	0.629566	0.690845	0.367099	0.418904	0.718984	0.463533	0.575874	0.320061	0.720156	0.466247	0.446488	0.412543	0.411849	0.62822
TCGA-A6-2681	0.274638	0.479522	0.601062	0.613599	0.689993	0.78234	0.340863	0.716634	0.269206	0.657918	0.745002	0.370163	0.51563	0.749474	0.520001	0.636545	0.19604	0.683364	0.577592	0.525925	0.470053	0.476551	0.38593
TCGA-AY-6197	0.224167	0.656226	0.579951	0.614601	0.646104	0.756042	0.347719	0.678618	0.201128	0.658046	0.630551	0.305146	0.563692	0.752294	0.482038	0.611706	0.320131	0.656276	0.458981	0.46491	0.436619	0.480146	0.483415
TCGA-AY-6386	0.276878	0.614969	0.603206	0.648881	0.662327	0.761238	0.240917	0.714451	0.265564	0.605962	0.651767	0.298918	0.3657	0.746558	0.45643	0.589617	0.254133	0.703728	0.506526	0.482265	0.457873	0.488393	0.458564
TCGA-AU-3779	0.328188	0.614405	0.634906	0.622966	0.703882	0.746917	0.342953	0.699633	0.329285	0.663088	0.699842	0.347978	0.381295	0.743276	0.482764	0.646893	0.223457	0.727651	0.541123	0.485378	0.499574	0.411922	0.439465
TCGA-AA-A00F	0.259083	0.49935	0.541676	0.591725	0.649859	0.759331	0.228096	0.698457	0.178698	0.58835	0.614091	0.282349	0.363414	0.737703	0.500319	0.632866	0.221139	0.708212	0.446733	0.467852	0.448797	0.453062	0.385026
TCGA-AA-3866	0.336135	0.673851	0.687142	0.651904	0.682145	0.714084	0.326141	0.775673	0.395056	0.642637	0.841679	0.449299	0.452013	0.751018	0.537089	0.671164	0.211455	0.698112	0.679137	0.554948	0.552144	0.41855	0.427257
TCGA-AA-A01K	0.262081	0.554271	0.627271	0.625226	0.670763	0.751374	0.259972	0.705631	0.236366	0.650426	0.649395	0.32939	0.339213	0.722573	0.51252	0.624014	0.170545	0.713412	0.509154	0.49734	0.459852	0.415121	0.460581
TCGA-AA-3544	0.419438	0.59576	0.775005	0.639261	0.707183	0.729721	0.363173	0.76296	0.334152	0.674806	0.787774	0.451611	0.521909	0.744177	0.556852	0.633651	0.257015	0.699375	0.607677	0.586388	0.529131	0.491367	0.449295
TCGA-A6-A567	0.155209	0.450631	0.45586	0.543088	0.619174	0.716013	0.256626	0.66476	0.151423	0.677924	0.509525	0.249537	0.31132	0.716386	0.458244	0.618603	0.118524	0.726112	0.436062	0.433285	0.427244	0.39628	0.382451
TCGA-CM-6676	0.141475	0.503414	0.535032	0.555183	0.633701	0.727064	0.345985	0.654184	0.166884	0.621388	0.50136	0.23976	0.369818	0.725271	0.429872	0.63755	0.0987177	0.713488	0.424604	0.467182	0.409837	0.413158	0.426019
TCGA-CM-4752	0.323812	0.553587	0.692576	0.617902	0.679439	0.736407	0.301393	0.717903	0.295847	0.591792	0.694278	0.355553	0.373902	0.727537	0.461187	0.643273	0.204806	0.743618	0.497282	0.499049	0.473233	0.484167	0.362578
TCGA-NH-A8F7	0.0623858	0.437389	0.42982	0.495701	0.674151	0.700202	0.245494	0.658354	0.107532	0.561641	0.408195	0.208804	0.264209	0.71371	0.39927	0.548452	0.19787	0.69192	0.338687	0.406544	0.365546	0.356586	0.331545
TCGA-AA-A02W	0.195121	0.505925	0.572368	0.545573	0.65826	0.712564	0.234735	0.652976	0.183392	0.583474	0.486691	0.25117	0.389213	0.697317	0.441126	0.596684	0.0343123	0.729798	0.400361	0.442266	0.410966	0.402613	0.406725
TCGA-AA-3524	0.224076	0.64726	0.64337	0.623756	0.652039	0.710474	0.205383	0.739252	0.231197	0.621293	0.594357	0.316762	0.376114	0.763235	0.451815	0.581579	0.268539	0.648249	0.482748	0.504213	0.469296	0.467063	0.412275
TCGA-AY-A69D	0.303544	0.6373	0.532077	0.570959	0.63353	0.718779	0.38568	0.671482	0.24412	0.591719	0.602574	0.276947	0.35056	0.696272	0.406463	0.593567	0.115667	0.652537	0.451548	0.440299	0.432026	0.437504	0.430405
TCGA-AA-3673	0.301126	0.537476	0.58327	0.588602	0.68046	0.703973	0.290418	0.702258	0.237882	0.597996	0.588817	0.308862	0.387205	0.733314	0.434198	0.608502	0.169627	0.698652	0.491516	0.480219	0.440075	0.48071	0.409958
TCGA-AA-3855	0.343564	0.584395	0.635129	0.647424	0.675216	0.722623	0.335728	0.701875	0.29841	0.616377	0.676179	0.325115	0.434728	0.76339	0.423715	0.604903	0.354112	0.663153	0.504013	0.506001	0.450589	0.432198	0.443295
TCGA-AA-3952	0.200486	0.49652	0.554448	0.608162	0.662121	0.745784	0.268437	0.702848	0.171233	0.651314	0.703229	0.349705	0.377556	0.705336	0.521787	0.609535	0.245957	0.692251	0.475902	0.464521	0.448072	0.428689	0.427819
TCGA-AA-3532	0.40702	0.608712	0.666918	0.647627	0.691766	0.707213	0.288534	0.742726	0.393172	0.651915	0.756407	0.387431	0.422522	0.756046	0.497134	0.649254	0.226838	0.689424	0.606905	0.540121	0.505122	0.457216	0.405417
TCGA-AA-3989	0.402166	0.521073	0.669923	0.622992	0.659067	0.743469	0.298314	0.71466	0.329769	0.5919	0.745096	0.357373	0.343186	0.735516	0.451845	0.634758	0.19308	0.712801	0.550177	0.504464	0.471977	0.457326	0.377103
TCGA-AA-3530	0.384393	0.591911	0.608648	0.593628	0.663024	0.690615	0.302964	0.684771	0.316511	0.61875	0.60644	0.289552	0.379416	0.720608	0.436337	0.573516	0.101932	0.726158	0.48031	0.455334	0.433751	0.40346	0.440854
TCGA-NH-A5IV	0.256559	0.630541	0.743674	0.649818	0.609621	0.727002	0.327896	0.699779	0.341779	0.647561	0.7519	0.350761	0.353472	0.725753	0.504448	0.620271	0.0497564	0.714036	0.577414	0.509546	0.471121	0.338811	0.43171
TCGA-CK-4947	0.399021	0.664576	0.669939	0.613672	0.659569	0.680562	0.37126	0.706407	0.366898	0.654265	0.69935	0.32137	0.421263	0.752038	0.467365	0.65847	0.274459	0.706405	0.541224	0.505422	0.490539	0.412282	0.47194
TCGA-AA-3554	0.366915	0.64406	0.641967	0.714289	0.644187	0.776351	0.355785	0.773482	0.391284	0.713028	0.857226	0.489293	0.546183	0.776192	0.537549	0.660137	0.413658	0.748537	0.64923	0.579023	0.532893	0.445144	0.483209
TCGA-D5-5538	0.325312	0.613325	0.638877	0.679122	0.670148	0.74159	0.320115	0.77201	0.355417	0.657898	0.796521	0.417781	0.4417	0.750079	0.51219	0.660498	0.229897	0.777195	0.656173	0.554302	0.530358	0.46971	0.438664
TCGA-AA-3526	0.26673	0.667453	0.681963	0.627257	0.662818	0.698046	0.348543	0.74503	0.296744	0.631273	0.675656	0.332955	0.381421	0.709401	0.468912	0.611949	0.185091	0.685711	0.530784	0.500578	0.47384	0.403662	0.47708
TCGA-CA-5255	0.135452	0.525565	0.534609	0.57403	0.661932	0.741417	0.190388	0.661383	0.180833	0.608875	0.493198	0.246607	0.410336	0.777641	0.427443	0.567969	0.273158	0.680127	0.342231	0.458907	0.429598	0.466171	0.528422
TCGA-AA-3977	0.20143	0.654192	0.699259	0.610398	0.703388	0.712077	0.276004	0.723571	0.293646	0.648811	0.697131	0.358192	0.405843	0.734212	0.503553	0.595415	0.170606	0.689117	0.552337	0.513664	0.483595	0.474681	0.489672
TCGA-AA-A01F	0.0679131	0.410839	0.539478	0.581501	0.630141	0.73687	0.22697	0.64644	0.115259	0.554554	0.53038	0.232273	0.28573	0.78931	0.406987	0.556411	0.304394	0.678298	0.352454	0.437602	0.411298	0.424645	0.40888
TCGA-D5-5540	0.0665329	0.671604	0.667056	0.565664	0.681562	0.672277	0.306051	0.707248	0.202152	0.61564	0.59317	0.299072	0.342584	0.69356	0.478027	0.575737	0	0.659705	0.475975	0.454191	0.427248	0.365668	0.483396
TCGA-5M-AAT4	0.115201	0.554574	0.520331	0.556063	0.663485	0.680903	0.187786	0.661719	0.148121	0.578905	0.52371	0.222955	0.272089	0.714399	0.436529	0.558078	0.12492	0.69994	0.371949	0.44031	0.409517	0.352228	0.41031
TCGA-AA-3864	0.240851	0.657358	0.590555	0.608391	0.662809	0.735429	0.323879	0.711934	0.245707	0.604227	0.66643	0.314642	0.39312	0.717321	0.490709	0.592789	0.259694	0.687145	0.496644	0.491089	0.461141	0.407398	0.501933
TCGA-CA-6717	0.490169	0.679081	0.687759	0.624093	0.668952	0.719116	0.397811	0.731981	0.436326	0.669713	0.810504	0.392527	0.539047	0.741191	0.543046	0.660734	0.155447	0.70334	0.662173	0.570868	0.522535	0.39054	0.530798
TCGA-CM-6161	0.256772	0.626851	0.638148	0.615626	0.650719	0.638929	0.376864	0.72018	0.304095	0.584334	0.666483	0.314606	0.392936	0.699665	0.412437	0.647487	0.0729871	0.712639	0.585554	0.480878	0.464667	0.392937	0.507633
TCGA-AA-3819	0.290869	0.516468	0.532754	0.604142	0.655872	0.722523	0.2926	0.698058	0.199699	0.608549	0.609035	0.28303	0.3869	0.742875	0.406746	0.598235	0.234044	0.688119	0.474973	0.474784	0.431558	0.424599	0.435281
TCGA-AA-3861	0.429735	0.612699	0.676078	0.609771	0.705116	0.739952	0.339912	0.692879	0.322672	0.596578	0.658299	0.317796	0.396872	0.768215	0.399031	0.553628	0.230358	0.704806	0.463632	0.464691	0.457665	0.485496	0.515437
TCGA-D5-6926	0.299784	0.557609	0.570215	0.634308	0.663453	0.741046	0.288396	0.738701	0.303936	0.662131	0.717073	0.348508	0.408226	0.714808	0.515948	0.674788	0.197941	0.766076	0.607794	0.524799	0.471605	0.390933	0.376132
TCGA-AA-3531	0.187605	0.4499	0.537381	0.564677	0.652444	0.735085	0.241414	0.676055	0.151535	0.599166	0.576307	0.252465	0.321235	0.7405	0.454695	0.547178	0.123459	0.691063	0.478153	0.456522	0.384525	0.409591	0.327973
TCGA-AA-3685	0.373576	0.634642	0.722877	0.622736	0.689849	0.722969	0.376224	0.742964	0.33354	0.615078	0.71423	0.369475	0.44816	0.742444	0.491943	0.610911	0.243261	0.67312	0.563559	0.515431	0.502579	0.454859	0.430384
TCGA-AA-3712	0.182843	0.606477	0.575295	0.606026	0.665075	0.717569	0.272643	0.730523	0.211225	0.626157	0.625777	0.287574	0.351561	0.702951	0.473283	0.62927	0.153588	0.682325	0.517501	0.456172	0.454421	0.403572	0.419342
TCGA-AA-3837	0.329498	0.520783	0.569027	0.586194	0.649794	0.792517	0.258536	0.692888	0.244224	0.565862	0.592061	0.297427	0.381265	0.743309	0.434404	0.623801	0.168996	0.716509	0.460818	0.45251	0.446065	0.478534	0.384717
TCGA-AA-3684	0.331233	0.478529	0.637689	0.657546	0.6781	0.82889	0.275474	0.734133	0.315133	0.698716	0.789774	0.462951	0.459566	0.789968	0.539086	0.67346	0.36588	0.714843	0.62892	0.599578	0.50862	0.467905	0.399886
TCGA-AA-3941	0.245748	0.566966	0.548175	0.610935	0.669636	0.747124	0.242419	0.6762	0.213253	0.612008	0.584736	0.26591	0.38264	0.790117	0.414761	0.5778	0.184324	0.689339	0.413754	0.491941	0.448124	0.447279	0.552943
TCGA-A6-5660	0.140681	0.525358	0.531458	0.568985	0.679678	0.657869	0.345593	0.708607	0.253769	0.622182	0.616491	0.326073	0.395248	0.726407	0.490514	0.626608	0.12148	0.704456	0.481557	0.478354	0.44212	0.379243	0.398178
TCGA-A6-6652	0.02712	0.517711	0.466852	0.519829	0.688901	0.677717	0.271699	0.656183	0.1515	0.655678	0.507426	0.235596	0.260735	0.713738	0.448173	0.594808	0.0709119	0.690421	0.418703	0.423037	0.430322	0.407929	0.358375
TCGA-CM-5868	0.167147	0.555233	0.528419	0.573038	0.678524	0.70817	0.259203	0.718638	0.179215	0.621704	0.547556	0.299238	0.309142	0.716076	0.476256	0.626701	0.0715388	0.693262	0.423363	0.436174	0.439134	0.409082	0.404693
TCGA-CM-6164	0.227488	0.578895	0.593718	0.567009	0.65356	0.701135	0.292555	0.707631	0.238367	0.617696	0.576288	0.270697	0.356521	0.720253	0.445277	0.636651	0.0898387	0.732872	0.444518	0.454046	0.445405	0.357176	0.350204
TCGA-AZ-6606	0.175912	0.561009	0.517631	0.601094	0.680852	0.711712	0.311738	0.686893	0.186097	0.629565	0.553768	0.27801	0.322695	0.708949	0.427659	0.59365	0.136874	0.647407	0.37899	0.440383	0.436135	0.470632	0.501752
TCGA-DM-A1HA	0.106017	0.451154	0.567393	0.551703	0.646924	0.767975	0.0477379	0.625301	0.200076	0.605193	0.452803	0.204597	0.233823	0.734434	0.466752	0.590317	0.109667	0.661302	0.308868	0.412566	0.384563	0.377626	0.390988
TCGA-G4-6323	0.685482	0.558502	0.660346	0.594654	0.674559	0.692557	0.295449	0.650539	0.471266	0.568445	0.683305	0.302584	0.307242	0.759491	0.394148	0.570026	0.0825998	0.684109	0.416445	0.477838	0.479581	0.490155	0.418747
TCGA-AA-3542	0.199084	0.395915	0.556789	0.568227	0.649166	0.764538	0.196828	0.66466	0.167024	0.620931	0.599801	0.339809	0.398232	0.757645	0.49486	0.553029	0.175455	0.684827	0.43609	0.501503	0.412467	0.434286	0.282879
TCGA-D5-6924	0.388725	0.661674	0.633636	0.624969	0.66121	0.715367	0.391714	0.743801	0.37507	0.634053	0.727659	0.344085	0.525119	0.73849	0.495407	0.651398	0.235048	0.765694	0.648298	0.517516	0.487224	0.372658	0.432832
TCGA-F4-6856	0.274553	0.5632	0.64025	0.583698	0.657802	0.726073	0.223541	0.665887	0.225656	0.608291	0.674286	0.276849	0.303965	0.739245	0.437154	0.613787	0.14901	0.682691	0.402059	0.458342	0.429875	0.437905	0.501343
TCGA-QG-A5YV	0.234423	0.605387	0.559563	0.568696	0.670012	0.70195	0.245952	0.681599	0.194745	0.552812	0.592357	0.266108	0.308034	0.724589	0.418822	0.594271	0.124881	0.649029	0.405746	0.446248	0.418882	0.39175	0.4193
TCGA-AA-3688	0.263312	0.55724	0.576532	0.585179	0.664147	0.71479	0.265234	0.684008	0.215877	0.613256	0.600829	0.292637	0.362647	0.726339	0.438625	0.589824	0.245082	0.725622	0.463346	0.453371	0.430141	0.393676	0.373923
TCGA-AA-3980	0.242113	0.702394	0.757518	0.642657	0.690191	0.683278	0.289697	0.689654	0.33256	0.624044	0.69245	0.35019	0.361245	0.740456	0.470277	0.622158	0.269844	0.673908	0.542876	0.541866	0.489767	0.442741	0.50213
TCGA-AA-3525	0.320925	0.566681	0.595574	0.629723	0.660142	0.744186	0.198279	0.730047	0.254448	0.634242	0.676259	0.367385	0.476112	0.759226	0.477109	0.560305	0.322956	0.685775	0.464311	0.53788	0.457962	0.479525	0.518055
TCGA-AA-3994	0.194561	0.516697	0.572673	0.624031	0.698603	0.74833	0.30837	0.724854	0.268461	0.623751	0.69172	0.376142	0.44194	0.743707	0.457304	0.577263	0.200688	0.708705	0.492988	0.502675	0.481537	0.416505	0.509382
TCGA-AY-4070	0.374541	0.526989	0.616703	0.589413	0.636646	0.716367	0.320643	0.684539	0.257069	0.673203	0.651825	0.293463	0.409889	0.748986	0.473962	0.603037	0.138789	0.715576	0.475563	0.526263	0.444548	0.396945	0.423577
TCGA-AA-3495	0.37077	0.585806	0.661223	0.625354	0.673574	0.726963	0.275919	0.729505	0.261774	0.62357	0.650035	0.301862	0.38418	0.721331	0.459021	0.606774	0.262333	0.708353	0.505877	0.500315	0.465119	0.490648	0.410436
TCGA-D5-6531	0.237844	0.586866	0.645947	0.615138	0.659979	0.764804	0.290284	0.681242	0.260991	0.584715	0.691457	0.321636	0.387181	0.70287	0.506875	0.636156	0.173107	0.687947	0.544127	0.538929	0.47106	0.450675	0.4741
TCGA-CA-5254	0.243117	0.499632	0.552254	0.616605	0.641159	0.768423	0.176976	0.644938	0.250244	0.60372	0.610992	0.33582	0.396362	0.722941	0.448262	0.606883	0.215722	0.680287	0.371104	0.447494	0.440131	0.411993	0.48326
TCGA-QL-A97D	0.360825	0.69462	0.674899	0.615531	0.66774	0.738538	0.403248	0.637612	0.30951	0.584447	0.645708	0.269198	0.378157	0.73639	0.44421	0.602052	0.11211	0.663652	0.441635	0.451929	0.451503	0.393824	0.4086
TCGA-AA-A02R	0.314111	0.639264	0.763395	0.638641	0.651497	0.78407	0.154045	0.720191	0.428645	0.651139	0.840186	0.39507	0.384592	0.745676	0.544538	0.653086	0.126751	0.688155	0.621043	0.596203	0.528869	0.438672	0.523436
TCGA-CK-6751	0.201287	0.633569	0.61557	0.582785	0.669959	0.739189	0.330926	0.708839	0.217404	0.607014	0.599383	0.300781	0.412478	0.723933	0.477824	0.624956	0.150999	0.690371	0.46078	0.487512	0.471222	0.456839	0.48318
TCGA-F4-6805	0.336398	0.645737	0.616524	0.652308	0.674277	0.713164	0.400958	0.764807	0.313341	0.688853	0.747729	0.393969	0.523894	0.740251	0.531754	0.675772	0.193196	0.749394	0.645573	0.540918	0.514478	0.448418	0.50419
TCGA-AA-3696	0.181412	0.494685	0.483242	0.571948	0.631764	0.769474	0.322386	0.671516	0.182484	0.588605	0.536574	0.296334	0.385807	0.742775	0.413205	0.598607	0.141738	0.713663	0.395631	0.427027	0.3936	0.430524	0.443076
TCGA-A6-5662	0.12552	0.430413	0.457249	0.561618	0.674417	0.655266	0.249968	0.709517	0.199619	0.630197	0.546995	0.280257	0.299734	0.712656	0.460012	0.606156	0.0968995	0.706176	0.41764	0.445315	0.423928	0.405514	0.351864
TCGA-AZ-6601	0.413103	0.697884	0.720518	0.671198	0.648387	0.737206	0.21717	0.748089	0.413201	0.683297	0.798723	0.416544	0.39074	0.772678	0.542847	0.65759	0.192527	0.694759	0.634044	0.561198	0.511621	0.447014	0.567345
TCGA-AA-3556	0.286051	0.574323	0.599134	0.620812	0.664576	0.676184	0.290599	0.718143	0.318982	0.587337	0.678236	0.348134	0.372776	0.7324	0.436997	0.610401	0.315906	0.691751	0.499981	0.493159	0.462805	0.467063	0.489595
TCGA-DM-A1D4	0.111925	0.591644	0.611021	0.558776	0.662151	0.738571	0.232278	0.643333	0.142547	0.545528	0.521636	0.237693	0.255845	0.723554	0.420433	0.550787	0.14402	0.659022	0.318939	0.421557	0.417074	0.441135	0.470909
TCGA-RU-A8FL	0.0693569	0.526708	0.509338	0.513798	0.651262	0.702497	0.259514	0.639184	0.0812203	0.614119	0.411768	0.204694	0.272845	0.687819	0.389195	0.523792	0.142603	0.694021	0.306907	0.439894	0.377462	0.439535	0.372536
TCGA-AA-3975	0.290378	0.486762	0.565205	0.59381	0.667708	0.767807	0.341482	0.682944	0.243001	0.617623	0.652428	0.328119	0.434404	0.760111	0.454454	0.607688	0.213641	0.742877	0.500056	0.507852	0.445224	0.462279	0.368364
TCGA-F4-6460	0.305123	0.518741	0.573073	0.569385	0.616787	0.682584	0.31411	0.704918	0.235349	0.561126	0.628589	0.289794	0.293216	0.731225	0.479212	0.657659	0.117446	0.769107	0.472478	0.494449	0.431483	0.398189	0.406198
TCGA-AZ-4308	0.241102	0.400361	0.59999	0.610496	0.661745	0.802587	0.27644	0.702013	0.173832	0.609828	0.68349	0.36826	0.367036	0.749785	0.505283	0.645642	0.197574	0.702385	0.493403	0.513087	0.451574	0.524181	0.329884
TCGA-AA-3972	0.11426	0.518489	0.471453	0.61052	0.714087	0.726464	0.265953	0.710182	0.166824	0.6373	0.585859	0.286396	0.389159	0.729451	0.462336	0.598451	0.207757	0.697995	0.479095	0.443778	0.437047	0.404986	0.429019
TCGA-AA-3858	0.316444	0.570592	0.585564	0.620544	0.677585	0.724623	0.291106	0.693065	0.236203	0.59926	0.62676	0.311352	0.388263	0.752223	0.458446	0.607175	0.164199	0.643574	0.460346	0.47927	0.452657	0.413964	0.369673
TCGA-AA-3679	0.305143	0.49246	0.584784	0.592586	0.672703	0.716572	0.242588	0.692224	0.240129	0.636612	0.627104	0.323743	0.347815	0.76479	0.484467	0.595129	0.256677	0.6815	0.457906	0.489103	0.444234	0.421516	0.344904
TCGA-AY-5543	0.295963	0.649557	0.649304	0.609465	0.68031	0.745981	0.370204	0.677665	0.291456	0.601711	0.621037	0.280628	0.379958	0.715976	0.461714	0.609532	0.213756	0.699862	0.449332	0.467306	0.473852	0.453869	0.477901
TCGA-AU-6004	0.379806	0.665264	0.609803	0.723222	0.630811	0.727475	0.241874	0.713905	0.37308	0.674382	0.76254	0.417083	0.418136	0.754846	0.522953	0.65804	0.283963	0.705782	0.607258	0.530593	0.509235	0.469181	0.500807
TCGA-A6-6137	0.344953	0.575669	0.593199	0.611236	0.660017	0.715122	0.343422	0.687194	0.298826	0.59878	0.655718	0.309999	0.438696	0.753969	0.433699	0.604237	0.232384	0.732993	0.496707	0.497048	0.466198	0.456018	0.397817
TCGA-AA-3860	0.385835	0.652054	0.688698	0.649838	0.689984	0.78677	0.392164	0.719659	0.339658	0.628511	0.718525	0.371543	0.454434	0.731654	0.51637	0.646706	0.218544	0.697188	0.52928	0.497575	0.482638	0.446134	0.420862
TCGA-AA-3986	0.468915	0.645173	0.709986	0.655316	0.691425	0.720477	0.363738	0.712197	0.394674	0.66533	0.778005	0.366792	0.433822	0.762157	0.427061	0.627777	0.330681	0.731346	0.577657	0.52977	0.503298	0.473679	0.428607
TCGA-CM-6165	0.295498	0.52518	0.554717	0.59061	0.675357	0.694859	0.309742	0.686666	0.286006	0.631915	0.637371	0.33234	0.402893	0.751624	0.475409	0.645845	0.242383	0.718922	0.565802	0.510452	0.464695	0.398226	0.429321
TCGA-AA-3520	0.305768	0.572461	0.562845	0.609628	0.681219	0.708765	0.314263	0.73885	0.295286	0.648496	0.687108	0.345447	0.421269	0.735552	0.475059	0.638297	0.227948	0.719463	0.570165	0.516982	0.461938	0.474217	0.437156
TCGA-G4-6625	0.481955	0.665845	0.735227	0.622197	0.678148	0.717128	0.386793	0.729631	0.418824	0.620085	0.769009	0.367267	0.47894	0.758479	0.513091	0.66316	0.159122	0.744603	0.635734	0.52552	0.506719	0.436821	0.433626
TCGA-DM-A28M	0.00326651	0.541274	0.530591	0.519402	0.702606	0.735079	0.237641	0.6719	0.0915851	0.582885	0.521205	0.218138	0.351328	0.735512	0.402233	0.520143	0.141733	0.689702	0.320388	0.419965	0.410476	0.462326	0.458606
TCGA-D5-6920	0.339072	0.633981	0.625311	0.639797	0.651533	0.727217	0.368227	0.72172	0.292566	0.654528	0.69037	0.330726	0.501082	0.759626	0.457488	0.627031	0.408525	0.696154	0.523508	0.479731	0.472044	0.486493	0.429163
TCGA-DM-A288	0.128499	0.50216	0.419416	0.537587	0.648336	0.735724	0.238826	0.646451	0.145228	0.551117	0.505479	0.225986	0.332018	0.713272	0.44499	0.545169	0.16368	0.693467	0.360893	0.45205	0.394441	0.412749	0.445344
TCGA-AA-A02O	0.240878	0.468927	0.608184	0.589551	0.657943	0.801608	0.23336	0.669823	0.142953	0.593343	0.624313	0.291653	0.331355	0.758396	0.423204	0.582105	0.201533	0.689112	0.410688	0.457623	0.41548	0.491349	0.383105
TCGA-AA-A02E	0.135171	0.517772	0.575349	0.585623	0.639329	0.710123	0.347666	0.641085	0.173168	0.62457	0.563808	0.26739	0.353566	0.72583	0.424868	0.574577	0.20807	0.69417	0.399649	0.516906	0.431154	0.443941	0.4352
TCGA-AA-3710	0.359292	0.719355	0.800226	0.756548	0.656961	0.745508	0.304898	0.769115	0.433307	0.747842	0.853442	0.446654	0.450931	0.750998	0.547281	0.663709	0.465559	0.743947	0.621032	0.60229	0.540007	0.459159	0.56064
TCGA-AZ-4614	0.103508	0.52787	0.618122	0.577379	0.647487	0.765945	0.185514	0.667115	0.152456	0.621541	0.493691	0.283268	0.289963	0.754921	0.449492	0.583065	0.147772	0.674627	0.329336	0.454109	0.417982	0.451496	0.475691
TCGA-G4-6320	0.312432	0.553543	0.583744	0.566562	0.656046	0.736352	0.259727	0.646756	0.209251	0.569648	0.586854	0.258141	0.304958	0.739437	0.386793	0.592182	0.038672	0.667072	0.318404	0.477578	0.399373	0.417132	0.460836
TCGA-AA-3856	0.412555	0.588925	0.674	0.619125	0.690685	0.710399	0.339176	0.730097	0.367958	0.627947	0.698402	0.336473	0.467384	0.774118	0.470024	0.621428	0.190637	0.717374	0.563015	0.574858	0.480237	0.454198	0.389704
TCGA-A6-6138	0.365658	0.652683	0.731567	0.656214	0.711217	0.709658	0.361089	0.760867	0.391351	0.632456	0.774316	0.386193	0.463766	0.750125	0.530156	0.690961	0.157582	0.722222	0.643828	0.55312	0.51936	0.465371	0.45181
TCGA-A6-2685	0.371592	0.468086	0.626741	0.63983	0.654708	0.749481	0.411677	0.767583	0.348955	0.649409	0.795013	0.438863	0.587374	0.7718	0.551029	0.677719	0.304961	0.771711	0.63681	0.567989	0.507991	0.487208	0.394689
TCGA-QG-A5YX	0.185901	0.591569	0.516305	0.580232	0.650028	0.72708	0.25316	0.679805	0.17252	0.582998	0.482589	0.279002	0.309877	0.74141	0.411437	0.548226	0.210659	0.701394	0.371463	0.412591	0.408367	0.428659	0.414385
TCGA-AY-A54L	0.154145	0.545643	0.532127	0.507815	0.643984	0.659842	0.363309	0.636162	0.103703	0.559367	0.468023	0.190585	0.39354	0.781926	0.389451	0.541203	0.17911	0.693353	0.328043	0.411091	0.3884	0.43513	0.462336
TCGA-A6-2671	0.180802	0.508384	0.554339	0.609391	0.658669	0.742483	0.337477	0.722186	0.253591	0.622842	0.70827	0.355093	0.458052	0.715215	0.524548	0.646752	0.15416	0.672605	0.571371	0.5148	0.452702	0.417643	0.378326
TCGA-NH-A8F8	0.230873	0.50893	0.527318	0.593669	0.684394	0.726898	0.308587	0.700802	0.221947	0.61252	0.615784	0.282372	0.367719	0.70701	0.486148	0.648067	0.0955944	0.714148	0.472779	0.454817	0.447614	0.406084	0.347055
TCGA-CM-5863	0.263273	0.49734	0.51944	0.630448	0.657701	0.759157	0.347488	0.733167	0.263735	0.679676	0.732781	0.401345	0.446529	0.739041	0.499566	0.656867	0.228167	0.710896	0.551732	0.513641	0.483306	0.46121	0.504987
TCGA-D5-6932	0.176438	0.522609	0.606028	0.599129	0.677084	0.726617	0.300064	0.719716	0.216144	0.619677	0.658856	0.313087	0.36941	0.722151	0.497539	0.647384	0.14152	0.702016	0.526992	0.487953	0.457723	0.382382	0.402642
TCGA-AA-3675	0.205831	0.58324	0.539691	0.586295	0.701201	0.67497	0.280154	0.69921	0.234249	0.637823	0.636192	0.312096	0.371304	0.727275	0.424838	0.593953	0.286006	0.650423	0.442266	0.452185	0.454885	0.437475	0.458645
GSM971957	0.180652	0.668889	0.648853	0.608472	0.675702	0.75321	0.225351	0.704238	0.211371	0.625109	0.664265	0.306893	0.471329	0.692799	0.496661	0.652786	0.186588	0.676654	0.508199	0.518707	0.483205	0.43616	0.428278
GSM971958	0.209491	0.563199	0.588493	0.618247	0.658171	0.667557	0.310306	0.718095	0.323746	0.651502	0.683401	0.32069	0.414088	0.706143	0.494139	0.598668	0.222691	0.742235	0.570366	0.521479	0.45684	0.350887	0.476288
GSM971959	0.204618	0.655607	0.503033	0.606287	0.574481	0.750395	0.349514	0.684924	0.217907	0.614586	0.575523	0.284673	0.353867	0.717885	0.472334	0.563763	0.18309	0.709621	0.406236	0.469146	0.407671	0.468255	0.526592
GSM971960	0.349085	0.531776	0.588396	0.580145	0.643723	0.746989	0.295668	0.671352	0.302352	0.582807	0.567306	0.254062	0.353983	0.757957	0.409339	0.541177	0.172048	0.729565	0.435781	0.452362	0.444787	0.412341	0.391732
GSM971961	0.258365	0.518832	0.546696	0.694597	0.707606	0.728415	0.384761	0.783027	0.418176	0.738121	0.890386	0.49943	0.561491	0.76262	0.549509	0.679228	0.171926	0.780136	0.739258	0.6141	0.557713	0.415146	0.373197
GSM971962	0.348085	0.622902	0.626255	0.643314	0.640539	0.715937	0.322384	0.713231	0.275507	0.660948	0.754414	0.388382	0.447712	0.749348	0.556925	0.67853	0.131681	0.75049	0.652503	0.555558	0.519385	0.389107	0.49059
GSM971963	0.498952	0.759772	0.901106	0.721376	0.709401	0.732898	0.258097	0.769265	0.486326	0.655478	0.901308	0.500885	0.460376	0.794682	0.566778	0.685981	0.181247	0.720324	0.703517	0.636734	0.601152	0.465099	0.531566
GSM971964	0.26485	0.616503	0.579318	0.575941	0.653084	0.710622	0.430846	0.676424	0.261823	0.634369	0.583833	0.298347	0.426852	0.719556	0.46285	0.57557	0.159843	0.645411	0.413028	0.449641	0.447767	0.432675	0.451978
GSM971965	0.255362	0.515315	0.548268	0.581895	0.665189	0.743592	0.256021	0.673838	0.262754	0.561054	0.606002	0.308241	0.32413	0.735168	0.440725	0.626136	0.100528	0.696678	0.468148	0.454445	0.444857	0.455589	0.420861
GSM971966	0.129878	0.58372	0.563053	0.616372	0.693259	0.732474	0.202955	0.6953	0.200054	0.685433	0.593321	0.297056	0.359238	0.69293	0.460914	0.634311	0.215514	0.709642	0.497583	0.463924	0.462703	0.347431	0.523795
GSM971967	0.0737438	0.582733	0.494308	0.627163	0.619182	0.737504	0.26863	0.685303	0.229694	0.63401	0.603696	0.324684	0.278275	0.68801	0.444557	0.571718	0.160424	0.670702	0.433437	0.417477	0.414965	0.456651	0.472311
GSM971968	0.273738	0.554883	0.615573	0.647626	0.747813	0.795581	0.24561	0.777351	0.363906	0.71667	0.842639	0.453206	0.477945	0.827989	0.515753	0.673752	0.235459	0.764286	0.668176	0.549206	0.505034	0.446569	0.547784
GSM971969	0.481226	0.703736	0.775084	0.649444	0.656837	0.721171	0.271856	0.714927	0.440674	0.662638	0.763833	0.363707	0.373356	0.747811	0.463128	0.63446	0.253869	0.681678	0.522782	0.532179	0.483421	0.394301	0.442835
GSM971970	0.102926	0.534652	0.523893	0.580176	0.646274	0.742467	0.208454	0.640466	0.151496	0.635098	0.568502	0.293287	0.294771	0.704319	0.41566	0.569291	0.13023	0.66299	0.35403	0.455346	0.398465	0.401195	0.393059
GSM971971	0.327198	0.715253	0.750757	0.63539	0.635569	0.721761	0.349018	0.728301	0.317906	0.60002	0.749885	0.360499	0.349088	0.756399	0.470081	0.623165	0.304543	0.67144	0.559675	0.538585	0.481438	0.459247	0.506396
GSM971972	0.220007	0.567253	0.600556	0.576335	0.640133	0.716884	0.277595	0.701357	0.243634	0.63943	0.567273	0.287425	0.304324	0.710013	0.473598	0.602355	0.0763129	0.673385	0.4645	0.458382	0.443904	0.413584	0.397695
GSM971973	0.0488071	0.524335	0.529435	0.569246	0.651022	0.753566	0.057243	0.652866	0.144873	0.613727	0.571518	0.267144	0.3632	0.730967	0.473932	0.559727	0.253108	0.665299	0.436545	0.479692	0.432961	0.366383	0.529132
GSM971974	0.217968	0.506137	0.544915	0.631517	0.650262	0.782565	0.330218	0.655586	0.18051	0.64541	0.664667	0.327366	0.389103	0.746357	0.458356	0.637036	0.12802	0.691711	0.428479	0.447172	0.451756	0.433867	0.435878
GSM971975	0.233471	0.631016	0.547932	0.646223	0.662037	0.772106	0.36739	0.695633	0.238869	0.622364	0.645471	0.314437	0.360177	0.717123	0.469143	0.569589	0.345905	0.692744	0.46325	0.4423	0.436049	0.466488	0.39395
GSM971976	0.141181	0.566804	0.520083	0.513484	0.650909	0.705761	0.24724	0.637111	0.168492	0.627904	0.472626	0.2151	0.353951	0.705557	0.428149	0.547915	0.126768	0.675824	0.378419	0.424094	0.379687	0.474329	0.427666
GSM971977	0.30101	0.618734	0.633727	0.656423	0.665634	0.760995	0.2678	0.741477	0.285343	0.66284	0.819874	0.393442	0.429754	0.726411	0.487366	0.643212	0.212198	0.716339	0.629479	0.537741	0.499381	0.460809	0.512876
GSM971978	0.293671	0.690996	0.715991	0.623213	0.680701	0.745142	0.293862	0.733649	0.330089	0.603197	0.667502	0.318441	0.375137	0.7386	0.495259	0.604468	0.177775	0.678742	0.532466	0.513683	0.466191	0.437436	0.510094
GSM971979	0.0749072	0.668649	0.535976	0.665525	0.635919	0.745883	0.355526	0.726575	0.213305	0.617447	0.741477	0.407251	0.470278	0.728432	0.52994	0.617127	0.3917	0.718259	0.574621	0.53229	0.471692	0.416107	0.544107
GSM971980	0.304127	0.652304	0.695569	0.677653	0.687948	0.728261	0.262611	0.774369	0.326181	0.686119	0.746423	0.338992	0.447417	0.738042	0.521029	0.631483	0.346643	0.699639	0.55082	0.512984	0.507719	0.452353	0.538201
GSM971981	0.297176	0.641298	0.745785	0.658479	0.640388	0.730988	0.235443	0.704024	0.331271	0.661124	0.824108	0.443417	0.435276	0.720104	0.528896	0.695851	0.12148	0.693261	0.624275	0.575246	0.53261	0.460791	0.507313
GSM971982	0.247161	0.684122	0.698507	0.707661	0.676038	0.743411	0.259784	0.775815	0.35199	0.698894	0.843524	0.45968	0.459905	0.735572	0.54988	0.670787	0.28309	0.725187	0.670203	0.575693	0.550366	0.440074	0.558476
GSM971983	0.364756	0.748293	0.736374	0.651109	0.681393	0.760744	0.4087	0.744093	0.370719	0.718042	0.836934	0.415122	0.519884	0.729868	0.542127	0.655909	0.362592	0.720937	0.609692	0.539934	0.516666	0.426195	0.554179
GSM971984	0.279562	0.688893	0.742664	0.638243	0.663242	0.740388	0.270651	0.737172	0.379612	0.624755	0.72892	0.334419	0.399256	0.731011	0.530665	0.621277	0.159152	0.709853	0.565141	0.520227	0.495534	0.464307	0.518839
GSM971985	0.290453	0.55329	0.608624	0.623799	0.663573	0.673975	0.251013	0.667165	0.258886	0.579351	0.579674	0.30059	0.325325	0.720013	0.386024	0.567895	0.204012	0.669782	0.424695	0.431236	0.426039	0.483452	0.444867
GSM971986	0.340063	0.368731	0.604822	0.627321	0.62604	0.73965	0.390964	0.658814	0.224356	0.599167	0.736037	0.374012	0.596698	0.797993	0.491599	0.682306	0.216509	0.702127	0.607411	0.575101	0.466914	0.4977	0.308811
GSM971987	0.386255	0.531468	0.685274	0.572953	0.707909	0.67182	0.412503	0.693398	0.32421	0.595379	0.700065	0.329929	0.520997	0.730473	0.484585	0.624393	0.116527	0.747127	0.523894	0.509195	0.495764	0.377044	0.463365
GSM971988	0.193059	0.476902	0.525398	0.598611	0.651932	0.729407	0.122563	0.63854	0.24217	0.648786	0.578451	0.292883	0.370804	0.732398	0.447659	0.58836	0.252802	0.667551	0.375661	0.497421	0.462486	0.450465	0.516468
GSM971989	0.228978	0.505424	0.544288	0.563516	0.667787	0.725355	0.210847	0.627893	0.268986	0.590357	0.51997	0.236493	0.324058	0.729359	0.385666	0.543297	0.12592	0.640011	0.339981	0.461034	0.44673	0.429791	0.49047
GSM971990	0.370615	0.713558	0.697546	0.625387	0.705647	0.721446	0.306578	0.737738	0.293129	0.598411	0.697517	0.307749	0.470602	0.744085	0.49245	0.598894	0.234653	0.685189	0.511437	0.470706	0.461187	0.472205	0.517258
GSM971991	0.218654	0.582498	0.621936	0.601802	0.678962	0.699576	0.313516	0.686206	0.273472	0.583697	0.665102	0.281228	0.368239	0.727433	0.45919	0.636215	0.173226	0.717776	0.504058	0.491842	0.458586	0.390077	0.366199
GSM971992	0.270828	0.603844	0.578649	0.610998	0.661983	0.758684	0.248881	0.699023	0.296387	0.597562	0.606955	0.266315	0.318069	0.72832	0.425088	0.543302	0.215656	0.696754	0.504785	0.450849	0.432977	0.364417	0.394269
GSM971993	0.325766	0.697245	0.679262	0.636043	0.674431	0.739515	0.283582	0.70288	0.332265	0.626243	0.694249	0.312665	0.395761	0.73454	0.476315	0.595671	0.248347	0.672199	0.514715	0.50527	0.463704	0.444299	0.507659
GSM971994	0.188862	0.574969	0.565463	0.582991	0.66566	0.705703	0.38521	0.680661	0.24482	0.583366	0.571284	0.240317	0.423723	0.71411	0.417333	0.58796	0.13117	0.704931	0.436845	0.438047	0.420177	0.45522	0.473202
GSM971995	0.2974	0.515331	0.628959	0.578613	0.672033	0.737398	0.247341	0.724005	0.226392	0.60269	0.663198	0.316423	0.384146	0.764774	0.440279	0.600212	0.232443	0.744891	0.505945	0.496376	0.438312	0.422595	0.406493
GSM971996	0.345647	0.646739	0.795722	0.656429	0.695343	0.76379	0.339119	0.770684	0.404011	0.659865	0.875035	0.482221	0.565717	0.76476	0.571429	0.688897	0.212434	0.77289	0.718777	0.61552	0.559395	0.41842	0.529647
GSM971997	0.612318	0.791663	0.887679	0.635622	0.669331	0.702791	0.379818	0.733915	0.616248	0.620189	0.835527	0.390877	0.41664	0.788178	0.513312	0.647952	0.173243	0.725267	0.58709	0.560181	0.548906	0.390579	0.61326
GSM971998	0.311689	0.568478	0.606484	0.606883	0.649114	0.735818	0.337689	0.719257	0.245685	0.594675	0.64828	0.305675	0.410747	0.766368	0.434905	0.603325	0.274469	0.740107	0.514814	0.491086	0.454315	0.425354	0.40937
GSM971999	0.376222	0.688081	0.691594	0.637969	0.657997	0.733216	0.412682	0.724576	0.325106	0.623788	0.734596	0.342231	0.492886	0.740551	0.481075	0.610996	0.25094	0.734293	0.555853	0.552087	0.50834	0.432959	0.482405
GSM972000	0.138595	0.42683	0.59183	0.565628	0.673086	0.707733	0.228242	0.692241	0.218114	0.574201	0.58495	0.288058	0.299497	0.733175	0.495162	0.61612	0.0664046	0.720026	0.454608	0.468469	0.428392	0.444383	0.335889
GSM972001	0.345566	0.615661	0.652631	0.576379	0.66644	0.70159	0.356776	0.672069	0.24484	0.60756	0.622533	0.274862	0.352856	0.739271	0.42434	0.555982	0.169576	0.720516	0.453914	0.440025	0.424286	0.450053	0.39086
GSM972002	0.0643627	0.669889	0.530815	0.633255	0.657493	0.740622	0.272259	0.666247	0.217592	0.65278	0.606952	0.353477	0.344597	0.681135	0.45695	0.585187	0.181131	0.666303	0.450419	0.47227	0.417492	0.444161	0.551375
GSM972003	0.272094	0.525766	0.545027	0.548626	0.650106	0.786774	0.287451	0.683453	0.2285	0.589343	0.523283	0.232828	0.272366	0.736478	0.407033	0.581772	0.238199	0.67785	0.393666	0.449255	0.412029	0.425862	0.384987
GSM972004	0.267817	0.514966	0.639326	0.590778	0.677018	0.741209	0.306696	0.677781	0.179422	0.587416	0.601283	0.265684	0.356286	0.71966	0.457616	0.609743	0.0992093	0.668606	0.413236	0.443145	0.432234	0.456257	0.41841
GSM972005	0.0822768	0.422457	0.447329	0.517761	0.631005	0.749097	0.169484	0.625192	0.119212	0.637885	0.53209	0.294063	0.320965	0.723458	0.393356	0.522869	0.197789	0.703036	0.341255	0.415612	0.333833	0.473656	0.436579
GSM972006	0.209745	0.551788	0.63051	0.5697	0.683001	0.675363	0.329954	0.697886	0.238047	0.670861	0.660413	0.287752	0.387126	0.703649	0.461428	0.647971	0.151179	0.690747	0.553954	0.467337	0.451885	0.424373	0.467012
GSM972007	0.273769	0.526736	0.615751	0.63798	0.643217	0.74221	0.221559	0.714755	0.334616	0.642735	0.748628	0.426888	0.430837	0.74999	0.509912	0.66244	0.269388	0.699616	0.657672	0.579571	0.49259	0.427584	0.450694
GSM972008	0.147959	0.570005	0.552328	0.696948	0.660147	0.758963	0.169345	0.767462	0.341468	0.727558	0.81549	0.50559	0.464996	0.721883	0.568987	0.682471	0.333883	0.74633	0.724235	0.593364	0.534062	0.389317	0.512648
GSM972009	0.290024	0.513189	0.584383	0.583654	0.653745	0.778164	0.339167	0.727209	0.287593	0.640932	0.663206	0.295827	0.545282	0.763694	0.461926	0.648232	0.272393	0.70167	0.457286	0.481631	0.47664	0.49472	0.417808
GSM972010	0.175911	0.660163	0.63124	0.617327	0.64164	0.748487	0.336463	0.713323	0.204695	0.612689	0.671311	0.292752	0.441191	0.705304	0.50758	0.614191	0.253456	0.713493	0.521	0.511868	0.496196	0.46588	0.515327
GSM972011	0.371907	0.419507	0.636779	0.590998	0.691806	0.70113	0.306305	0.687099	0.295029	0.673226	0.709171	0.372569	0.48872	0.731278	0.511081	0.700511	0.124158	0.702391	0.548737	0.571702	0.513868	0.341292	0.47258
GSM972012	0.185485	0.569936	0.567667	0.601065	0.672422	0.742848	0.283332	0.66884	0.247647	0.610502	0.575374	0.237978	0.284347	0.743815	0.409483	0.558167	0.196127	0.692805	0.44985	0.418054	0.432894	0.51027	0.468065
GSM972013	0.113589	0.551015	0.477298	0.51437	0.666646	0.666506	0.364864	0.659826	0.107366	0.577312	0.544251	0.279829	0.364673	0.694965	0.454447	0.615772	0.109858	0.687945	0.439079	0.431953	0.417793	0.375046	0.439483
GSM972014	0.0937681	0.629202	0.517196	0.536605	0.65984	0.716005	0.347066	0.709617	0.207598	0.612624	0.50499	0.261723	0.385192	0.685408	0.456683	0.577671	0.10645	0.669753	0.429933	0.446279	0.398763	0.438163	0.453524
GSM972015	0.0492623	0.597908	0.598858	0.577541	0.639184	0.773734	0.0900818	0.67898	0.190366	0.607539	0.600582	0.291588	0.388965	0.713355	0.487034	0.611936	0.236668	0.67689	0.461749	0.455375	0.428297	0.470399	0.546995
GSM972016	0.301322	0.58534	0.521246	0.614231	0.63561	0.766263	0.291406	0.753175	0.245569	0.651424	0.667269	0.342018	0.368992	0.733179	0.484152	0.616846	0.277638	0.708676	0.508235	0.472465	0.491189	0.404162	0.438737
GSM972017	0.262236	0.527833	0.609362	0.643733	0.665631	0.732892	0.239017	0.658665	0.233828	0.588353	0.681227	0.334408	0.364579	0.746618	0.438042	0.618614	0.198112	0.697908	0.483498	0.501021	0.457282	0.43167	0.365545
GSM972018	0.271451	0.633917	0.657964	0.64795	0.683623	0.727859	0.392642	0.709048	0.387915	0.667405	0.768688	0.367866	0.389673	0.714906	0.484673	0.65381	0.151531	0.720113	0.523476	0.507129	0.477882	0.414476	0.390224
GSM972019	0.382223	0.652127	0.737198	0.642251	0.678975	0.699152	0.351176	0.741953	0.345449	0.692829	0.773984	0.359104	0.477606	0.740403	0.521024	0.658636	0.191007	0.699802	0.634336	0.565278	0.51538	0.436284	0.462263
GSM972020	0.330034	0.609111	0.625113	0.607282	0.668985	0.711695	0.296958	0.730948	0.250091	0.625234	0.65392	0.284156	0.468418	0.738299	0.442704	0.611141	0.286798	0.712253	0.48487	0.479848	0.472254	0.422772	0.464682
GSM972021	0.127329	0.647901	0.529777	0.589314	0.626733	0.733173	0.313766	0.662149	0.176379	0.627539	0.539112	0.238144	0.28226	0.682337	0.418664	0.561413	0.115349	0.67902	0.389381	0.408268	0.398669	0.35342	0.482398
GSM972022	0.317959	0.547432	0.637986	0.592282	0.672033	0.699617	0.248939	0.674669	0.333052	0.599939	0.641797	0.277653	0.334141	0.729732	0.452115	0.605278	0.0933692	0.689764	0.500391	0.487314	0.427474	0.483047	0.409593
GSM972023	0.306573	0.561204	0.511731	0.579782	0.661383	0.750834	0.227741	0.72333	0.291886	0.611275	0.608252	0.30977	0.420938	0.734808	0.465712	0.614832	0.169807	0.74675	0.452346	0.496265	0.464131	0.450412	0.429526
GSM972024	0.131112	0.539845	0.527673	0.563719	0.64819	0.711339	0.321569	0.668742	0.10674	0.591844	0.491694	0.225097	0.297597	0.723271	0.409383	0.574502	0.0712743	0.714028	0.405007	0.411504	0.387616	0.379271	0.379612
GSM972025	0.246003	0.503197	0.617176	0.600103	0.66356	0.704094	0.266821	0.687324	0.272845	0.609705	0.587267	0.29548	0.370555	0.730332	0.458704	0.595874	0.118784	0.698041	0.446779	0.467341	0.441712	0.416093	0.41554
GSM972026	0.229174	0.605175	0.657075	0.623617	0.647669	0.695614	0.239582	0.761208	0.355458	0.66749	0.747941	0.397001	0.493296	0.738952	0.531053	0.647687	0.193864	0.709735	0.665778	0.548622	0.491351	0.377487	0.476378
GSM972027	0.183433	0.487929	0.462318	0.55001	0.647594	0.763361	0.260787	0.649471	0.157327	0.546539	0.508454	0.2456	0.383547	0.720931	0.466437	0.598551	0.299185	0.665531	0.440175	0.502457	0.414312	0.407083	0.409279
GSM972028	0.347689	0.513777	0.608401	0.619902	0.678747	0.771003	0.33903	0.704256	0.301689	0.64776	0.719335	0.326852	0.420817	0.775806	0.482395	0.621191	0.296859	0.726245	0.550539	0.490457	0.466729	0.499928	0.38004
GSM972029	0.217851	0.475777	0.532209	0.594442	0.660335	0.742949	0.360175	0.689203	0.176187	0.643493	0.605782	0.31754	0.437012	0.74217	0.480093	0.639585	0.184276	0.731806	0.460124	0.500776	0.460502	0.477878	0.429129
GSM972030	0.211311	0.526794	0.526509	0.577706	0.689874	0.770884	0.285654	0.677042	0.172748	0.649564	0.666167	0.417181	0.380164	0.736544	0.542608	0.635417	0.241404	0.701494	0.477823	0.489741	0.471572	0.485302	0.589952
GSM972031	0.220673	0.498747	0.50647	0.547953	0.654419	0.701663	0.340159	0.641633	0.196893	0.577691	0.521005	0.266862	0.380283	0.693347	0.459954	0.603354	0.0373763	0.719023	0.391519	0.431185	0.422724	0.356216	0.355764
GSM972032	0.16208	0.558266	0.550517	0.566007	0.645092	0.698567	0.371019	0.667722	0.220797	0.60693	0.547326	0.263886	0.326605	0.717445	0.433857	0.602431	0.0593181	0.709262	0.423091	0.461892	0.437261	0.384148	0.374062
GSM972033	0.10992	0.440085	0.49138	0.503363	0.646198	0.704787	0.280466	0.641475	0.129086	0.555482	0.422803	0.227508	0.310073	0.692469	0.383326	0.523268	0.155588	0.691357	0.333859	0.412119	0.395289	0.415785	0.343025
GSM972034	0.202568	0.581381	0.499245	0.605364	0.659707	0.769738	0.173086	0.655087	0.161542	0.628782	0.504524	0.21549	0.268734	0.740438	0.412878	0.579657	0.224516	0.672428	0.365247	0.426006	0.43955	0.418593	0.392848
GSM972035	0.119899	0.579987	0.48356	0.568164	0.62557	0.728865	0.252106	0.672772	0.132948	0.546766	0.456286	0.219772	0.267772	0.703697	0.405364	0.537675	0.136188	0.655143	0.397025	0.417168	0.38172	0.372079	0.426
GSM972036	0.250772	0.527469	0.540252	0.603597	0.630009	0.734626	0.199073	0.664633	0.132002	0.622702	0.546292	0.2448	0.268122	0.70572	0.437837	0.57671	0.183548	0.658668	0.355892	0.457962	0.421781	0.418791	0.394279
GSM972037	0.221943	0.567179	0.54777	0.600216	0.676176	0.749094	0.275877	0.697274	0.206268	0.603875	0.574921	0.249555	0.366837	0.747202	0.436386	0.569044	0.231427	0.634416	0.397383	0.466764	0.438713	0.45503	0.472342
GSM972038	0.0880668	0.615154	0.556553	0.570531	0.692015	0.698482	0.338734	0.671	0.290997	0.58486	0.535583	0.291059	0.328831	0.690029	0.489244	0.576665	0.0540553	0.689323	0.426493	0.462191	0.415489	0.394853	0.400564
GSM972039	0.393203	0.551462	0.602771	0.621021	0.614292	0.674721	0.480469	0.672283	0.316351	0.673074	0.739154	0.37479	0.618589	0.731047	0.525098	0.630665	0.229294	0.752613	0.571797	0.524656	0.508975	0.308322	0.510659
GSM972040	0.102726	0.592391	0.545077	0.564523	0.657726	0.697439	0.247832	0.660232	0.180987	0.629674	0.531875	0.281484	0.296958	0.722547	0.455449	0.608262	0.154817	0.696273	0.423439	0.429272	0.433953	0.468411	0.472233
GSM972041	0.135649	0.554317	0.504313	0.556953	0.686699	0.721695	0.32019	0.683715	0.187964	0.627083	0.511692	0.269736	0.439676	0.730738	0.466597	0.578529	0.135865	0.71927	0.404286	0.448931	0.408446	0.481073	0.382834
GSM972042	0.320313	0.583492	0.582773	0.604796	0.670376	0.720119	0.210027	0.681696	0.278155	0.611957	0.591441	0.306111	0.310498	0.735969	0.384243	0.551477	0.188281	0.670179	0.440696	0.472278	0.42728	0.424339	0.473713
GSM972043	0.0775383	0.58568	0.5278	0.551642	0.644552	0.713171	0.26993	0.674579	0.145534	0.586796	0.499798	0.231046	0.402867	0.728548	0.418633	0.568743	0.171711	0.692842	0.404815	0.43047	0.411613	0.438042	0.424773
GSM972044	0.0842438	0.558374	0.514508	0.534401	0.688186	0.729553	0.246805	0.634043	0.145187	0.603223	0.578013	0.291382	0.348234	0.69301	0.414137	0.473103	0.224502	0.665378	0.313504	0.425738	0.373515	0.399072	0.475421
GSM972045	0.200324	0.598603	0.5222	0.542892	0.651561	0.72404	0.28667	0.688635	0.224068	0.599935	0.514495	0.237288	0.316595	0.74387	0.428872	0.502233	0.177511	0.678055	0.3611	0.451897	0.423863	0.436606	0.487726
GSM972046	0.296644	0.599556	0.703506	0.622029	0.68848	0.683511	0.410272	0.730105	0.38355	0.679697	0.744919	0.418092	0.37591	0.81642	0.501	0.665949	0.212871	0.711277	0.601824	0.534144	0.504791	0.411535	0.471998
GSM972047	0.0622075	0.552124	0.533548	0.5352	0.636275	0.688035	0.240125	0.693167	0.218256	0.630289	0.514301	0.278594	0.402087	0.697881	0.432902	0.568428	0.0887859	0.664133	0.451841	0.438152	0.416604	0.381767	0.542648
GSM972048	0.157714	0.513892	0.513863	0.568321	0.656037	0.732479	0.29445	0.675028	0.158589	0.575661	0.525139	0.269217	0.32023	0.776158	0.421966	0.587912	0.204974	0.659227	0.423402	0.452139	0.406983	0.493507	0.429964
GSM972049	0.0690778	0.52709	0.518284	0.569133	0.653542	0.788283	0.230345	0.671404	0.126626	0.638776	0.521811	0.326045	0.290234	0.729153	0.455208	0.514319	0.166481	0.659338	0.43204	0.42387	0.386742	0.49818	0.575231
GSM972050	0.338649	0.466561	0.581748	0.576712	0.652259	0.72607	0.374023	0.658816	0.270303	0.58188	0.565893	0.239926	0.335244	0.754896	0.377141	0.534846	0.109867	0.698245	0.379976	0.459556	0.441966	0.484196	0.424586
GSM972051	0.120595	0.543559	0.473621	0.566355	0.623622	0.653237	0.481063	0.694001	0.215142	0.636551	0.608392	0.343856	0.569797	0.707139	0.526707	0.639649	0.107794	0.725346	0.552216	0.505291	0.48109	0.355342	0.504999
GSM972052	0.2105	0.598129	0.577738	0.563434	0.649714	0.723661	0.20215	0.690667	0.290077	0.585681	0.538516	0.24355	0.347601	0.719307	0.451999	0.598863	0.168993	0.68404	0.420539	0.458822	0.417968	0.396248	0.444862
GSM972053	0.0960893	0.555077	0.533218	0.547369	0.651846	0.725438	0.291024	0.669151	0.192771	0.556851	0.430083	0.220528	0.321281	0.724198	0.452835	0.543003	0.0875194	0.640893	0.371126	0.426888	0.393013	0.3854	0.42974
GSM972054	0.285175	0.537606	0.614785	0.619106	0.653396	0.721169	0.3908	0.716118	0.372765	0.643827	0.736766	0.357232	0.556547	0.734961	0.524491	0.648471	0.153488	0.702406	0.608543	0.537567	0.504302	0.41983	0.473392
GSM972055	0.237748	0.550926	0.646731	0.644694	0.719567	0.732179	0.23159	0.723483	0.205477	0.715532	0.736505	0.33144	0.319768	0.731003	0.487435	0.645147	0.194973	0.669872	0.480959	0.501947	0.476876	0.46581	0.450273
GSM972056	0.1767	0.545868	0.575588	0.621889	0.658613	0.752543	0.214577	0.682877	0.210716	0.659727	0.618947	0.282304	0.342377	0.758024	0.462159	0.606052	0.253331	0.684915	0.451345	0.495564	0.452699	0.480548	0.448968
GSM972057	0.190388	0.491921	0.550823	0.596718	0.656978	0.726636	0.288852	0.742341	0.193331	0.614946	0.637081	0.28584	0.348266	0.727141	0.462714	0.590559	0.223768	0.675575	0.494796	0.459423	0.405017	0.390664	0.341723
GSM972058	0.258777	0.721378	0.722289	0.694575	0.671255	0.752846	0.279973	0.741233	0.331454	0.673297	0.853572	0.47945	0.479248	0.740769	0.544496	0.638096	0.425535	0.747941	0.660472	0.539683	0.51827	0.48105	0.567489
GSM972059	0.541802	0.570758	0.77758	0.691199	0.650135	0.819545	0.177321	0.733256	0.383489	0.663601	0.876662	0.45287	0.505101	0.771945	0.591411	0.677723	0.290999	0.713096	0.680022	0.600437	0.572146	0.469476	0.421864
GSM972060	0.220056	0.569619	0.682525	0.59505	0.667199	0.697362	0.269093	0.727258	0.341384	0.623373	0.675308	0.325051	0.356766	0.719723	0.456821	0.643489	0.147157	0.706439	0.528772	0.488731	0.43958	0.467041	0.431262
GSM972061	0.304543	0.469518	0.608993	0.576244	0.643925	0.744453	0.21709	0.672744	0.209544	0.630517	0.658877	0.333831	0.327825	0.747091	0.457268	0.632192	0.198601	0.701916	0.438373	0.490111	0.44211	0.443824	0.296416
GSM972062	0.260675	0.533921	0.5644	0.610763	0.66256	0.737263	0.303579	0.717366	0.257543	0.640273	0.668489	0.300214	0.401742	0.740718	0.474491	0.608554	0.289803	0.714585	0.497183	0.481662	0.44545	0.425825	0.416619
GSM972063	0.286921	0.63091	0.615749	0.609758	0.674443	0.692987	0.305135	0.750623	0.355939	0.628828	0.695638	0.349068	0.409188	0.727744	0.498419	0.637962	0.172973	0.690092	0.541614	0.504829	0.471085	0.439514	0.458992
GSM972064	0.322279	0.581714	0.627903	0.675994	0.690802	0.796492	0.201714	0.767948	0.352736	0.703552	0.827405	0.448975	0.460655	0.739141	0.525954	0.68284	0.275171	0.748162	0.67606	0.575787	0.5359	0.452638	0.456005
GSM972065	0.29004	0.632708	0.594671	0.599131	0.668022	0.709983	0.291028	0.731614	0.312799	0.609369	0.647738	0.3317	0.461597	0.734148	0.479898	0.630746	0.218682	0.700133	0.533381	0.515533	0.445086	0.462427	0.469328
GSM972066	0.326612	0.626491	0.641404	0.607307	0.661801	0.70863	0.311844	0.737858	0.248813	0.605075	0.686298	0.31904	0.403006	0.736599	0.463077	0.619844	0.249037	0.699835	0.527339	0.46284	0.444072	0.427285	0.404578
GSM972067	0.32374	0.579365	0.683382	0.612207	0.656359	0.773299	0.266023	0.737285	0.325616	0.653974	0.698875	0.30722	0.386128	0.735585	0.505623	0.654895	0.194867	0.728741	0.525966	0.545379	0.47455	0.393149	0.412902
GSM972068	0.24471	0.52429	0.629399	0.646912	0.70269	0.756167	0.320003	0.79467	0.342669	0.692816	0.852315	0.497683	0.497956	0.740534	0.536366	0.699493	0.187397	0.745648	0.733376	0.618336	0.553142	0.435868	0.447439
GSM972069	0.265721	0.584967	0.567923	0.59021	0.665991	0.695681	0.298167	0.705111	0.197833	0.6345	0.598319	0.274459	0.399774	0.704176	0.449402	0.597639	0.188751	0.697348	0.501107	0.452233	0.429115	0.416864	0.46995
GSM972070	0.355866	0.484808	0.573558	0.583818	0.675254	0.703484	0.32305	0.739758	0.378393	0.627091	0.661692	0.301285	0.403781	0.758859	0.440785	0.632285	0.263374	0.746477	0.507156	0.488787	0.458945	0.441598	0.45624
GSM972071	0.155331	0.558218	0.552637	0.583319	0.655701	0.70753	0.295395	0.704949	0.217253	0.661754	0.604863	0.29274	0.432497	0.716604	0.462652	0.611446	0.147817	0.701847	0.500234	0.498677	0.437914	0.415772	0.432138
GSM972072	0.329716	0.731826	0.81864	0.630687	0.687647	0.734744	0.286378	0.717548	0.362541	0.620462	0.77642	0.372535	0.415368	0.728407	0.520277	0.642523	0.139182	0.689077	0.615882	0.574355	0.528956	0.398152	0.589342
GSM972073	0.306742	0.638999	0.699809	0.668116	0.660818	0.761779	0.324818	0.758283	0.299835	0.63398	0.798384	0.391283	0.506648	0.753789	0.523101	0.666978	0.227432	0.729356	0.622278	0.556019	0.518637	0.463534	0.468762
GSM972074	0.29	0.57567	0.638139	0.620777	0.678982	0.739058	0.289915	0.684582	0.34367	0.613242	0.71129	0.339716	0.416202	0.761067	0.459911	0.639151	0.261357	0.720835	0.56563	0.498431	0.45153	0.420929	0.38908
GSM972075	0.279865	0.662186	0.688686	0.622434	0.668858	0.733645	0.281397	0.720012	0.279479	0.604114	0.727145	0.336604	0.387387	0.767221	0.449668	0.580624	0.237875	0.677343	0.557841	0.53838	0.482899	0.427562	0.464317
GSM972076	0.253549	0.651503	0.718212	0.631213	0.669685	0.744798	0.322133	0.709918	0.312103	0.642678	0.789049	0.358925	0.410711	0.713812	0.520133	0.642759	0.136453	0.691818	0.584856	0.518284	0.482867	0.415104	0.577045
GSM972077	0.442333	0.463545	0.65774	0.622723	0.677913	0.788041	0.370524	0.710214	0.31047	0.646431	0.785118	0.412723	0.507948	0.785024	0.53658	0.677866	0.326508	0.707699	0.556844	0.557296	0.497511	0.49651	0.390658
GSM972078	0.191358	0.550375	0.526771	0.600577	0.661941	0.705132	0.309168	0.697948	0.262758	0.625995	0.648467	0.348932	0.43599	0.707762	0.474232	0.641061	0.169917	0.716011	0.531945	0.504767	0.442257	0.43009	0.42778
GSM972079	0.411824	0.522993	0.737272	0.675163	0.704151	0.803795	0.310234	0.731161	0.374452	0.671051	0.879892	0.491565	0.557451	0.768271	0.564789	0.679738	0.399871	0.750425	0.625375	0.592179	0.547204	0.502788	0.471446
GSM972080	0.210705	0.644027	0.558772	0.6311	0.671561	0.724873	0.295336	0.738896	0.280308	0.680512	0.718749	0.352813	0.421207	0.701316	0.500831	0.624421	0.293846	0.676252	0.538254	0.511188	0.458087	0.41419	0.53604
GSM972081	0.292689	0.545987	0.558223	0.58331	0.67561	0.689479	0.29836	0.692017	0.232225	0.60102	0.597344	0.278813	0.351334	0.761632	0.427328	0.62602	0.229868	0.716361	0.478164	0.467484	0.431374	0.412868	0.429106
GSM972082	0.316987	0.589786	0.694876	0.638565	0.674853	0.744802	0.344887	0.728053	0.290673	0.642224	0.755378	0.373013	0.557734	0.722477	0.533487	0.652743	0.22735	0.745066	0.540828	0.503497	0.490088	0.460083	0.53997
GSM972083	0.275965	0.620932	0.677809	0.614304	0.659703	0.762074	0.259607	0.736139	0.312428	0.603433	0.724966	0.318718	0.32781	0.726034	0.503042	0.625185	0.212745	0.666678	0.521932	0.499366	0.484696	0.430701	0.408081
GSM972084	0.503387	0.604826	0.703482	0.625529	0.651204	0.685309	0.361847	0.761969	0.425463	0.621086	0.751524	0.408995	0.522263	0.751842	0.459045	0.6566	0.300069	0.756009	0.565434	0.531081	0.501347	0.397843	0.490948
GSM972085	0.344591	0.615367	0.67572	0.662547	0.689065	0.727249	0.335263	0.73846	0.27277	0.651259	0.71044	0.315204	0.394661	0.740345	0.483757	0.650172	0.327885	0.720696	0.508149	0.480951	0.470064	0.421582	0.403124
GSM972086	0.222036	0.624545	0.603567	0.543234	0.669483	0.728951	0.244212	0.693	0.208389	0.609558	0.507536	0.234519	0.326246	0.688093	0.432578	0.564077	0.0284441	0.676166	0.368793	0.441925	0.39429	0.40863	0.475864
GSM972087	0.303409	0.720392	0.679734	0.610604	0.693583	0.687553	0.389156	0.671823	0.253503	0.579315	0.628389	0.269109	0.445337	0.730019	0.453376	0.583744	0.19233	0.651064	0.407466	0.440174	0.450022	0.433996	0.447878
GSM972088	0.546265	0.617921	0.624659	0.599002	0.659476	0.692144	0.433744	0.727535	0.412958	0.629685	0.681008	0.338806	0.468414	0.751893	0.45338	0.636729	0.219713	0.718737	0.496979	0.489454	0.485178	0.393222	0.486039
GSM972089	0.303672	0.53019	0.550337	0.613171	0.642448	0.64911	0.415664	0.735524	0.367368	0.646083	0.67822	0.391115	0.599339	0.70969	0.496812	0.666	0.154109	0.709253	0.605493	0.550305	0.467902	0.359447	0.508736
GSM972090	0.101412	0.487913	0.482034	0.517454	0.682958	0.70745	0.279149	0.656008	0.206028	0.591498	0.445224	0.254437	0.272365	0.727175	0.398465	0.551139	0.17784	0.676628	0.3478	0.400011	0.391215	0.416576	0.395277
GSM972091	0.154351	0.581894	0.595999	0.598338	0.645009	0.740488	0.213845	0.664882	0.235289	0.586678	0.508804	0.242331	0.311514	0.744258	0.384104	0.51802	0.177754	0.669252	0.382227	0.432747	0.433618	0.483627	0.481751
GSM972092	0.196105	0.559596	0.582488	0.621931	0.683968	0.712308	0.319417	0.742969	0.329246	0.625837	0.676933	0.324492	0.366908	0.71576	0.514775	0.663053	0.109474	0.696625	0.558645	0.53338	0.478757	0.403148	0.470671
GSM972093	0.256903	0.534544	0.526466	0.587318	0.696932	0.716603	0.347812	0.71158	0.203346	0.591698	0.604113	0.287329	0.388424	0.718427	0.480016	0.631572	0.112158	0.735432	0.484664	0.477147	0.453558	0.396725	0.422923
GSM972094	0.409727	0.656279	0.713006	0.588196	0.669992	0.703712	0.292586	0.737957	0.302512	0.61224	0.685557	0.295485	0.424297	0.739151	0.47739	0.609065	0.108938	0.731151	0.544405	0.478321	0.466825	0.428349	0.473649
GSM972095	0.125219	0.622039	0.549088	0.588157	0.666599	0.717665	0.369889	0.725661	0.219138	0.634769	0.611133	0.271475	0.412503	0.712104	0.493552	0.631723	0.148804	0.721071	0.520967	0.487858	0.446535	0.389776	0.474751
GSM972096	0.132152	0.46161	0.470604	0.505337	0.629417	0.703362	0.282452	0.647471	0.127344	0.585622	0.405958	0.194258	0.290007	0.730794	0.432499	0.565908	0.153678	0.68084	0.363564	0.421287	0.39819	0.415015	0.418747
GSM972097	0.255697	0.26486	0.496012	0.629238	0.629577	0.769438	0.290998	0.64231	0.266582	0.677613	0.672047	0.352131	0.445447	0.72937	0.537271	0.692988	0.265855	0.744015	0.545566	0.529404	0.468455	0.428851	0.388164
GSM972098	0.191935	0.419432	0.53217	0.541436	0.669497	0.723712	0.294439	0.559571	0.2117	0.606396	0.554742	0.281982	0.333344	0.719134	0.422186	0.535747	0.122565	0.687107	0.277395	0.463014	0.371603	0.383565	0.421709
GSM972099	0.131813	0.50671	0.524814	0.542045	0.648687	0.711435	0.290368	0.644779	0.189972	0.54809	0.518778	0.261928	0.271055	0.728658	0.39955	0.557954	0.104406	0.704269	0.427987	0.425206	0.377415	0.407784	0.347929
GSM972100	0.179055	0.581824	0.507803	0.609364	0.662457	0.740563	0.284072	0.669683	0.197953	0.649879	0.564896	0.295954	0.336004	0.738761	0.506759	0.585687	0.252197	0.722678	0.399869	0.445791	0.424562	0.502933	0.416979
GSM972101	0.417489	0.503195	0.639957	0.597172	0.651579	0.746088	0.298982	0.723527	0.256878	0.597104	0.655942	0.289943	0.401993	0.8025	0.408905	0.601989	0.270517	0.678774	0.498872	0.506128	0.463617	0.424886	0.421666
GSM972102	0.537248	0.575436	0.787214	0.654469	0.648823	0.750934	0.439057	0.762467	0.333475	0.645345	0.862245	0.395014	0.571386	0.786555	0.477128	0.67266	0.334733	0.751486	0.664189	0.546616	0.510475	0.426181	0.420836
GSM972103	0.355836	0.624686	0.724948	0.625942	0.656721	0.741363	0.292411	0.695922	0.301329	0.631621	0.680302	0.345641	0.405067	0.74885	0.472333	0.641321	0.175411	0.703699	0.550158	0.503041	0.468119	0.472077	0.435544
GSM972104	0.343341	0.596418	0.623263	0.619482	0.68103	0.714693	0.463804	0.70759	0.263566	0.628707	0.756105	0.336012	0.559978	0.722448	0.509988	0.67187	0.116353	0.73333	0.58926	0.51105	0.505775	0.454845	0.453652
GSM972105	0.248436	0.459579	0.481733	0.541255	0.661881	0.72085	0.260476	0.633446	0.184436	0.598389	0.521903	0.284826	0.367702	0.711481	0.480797	0.662557	0.156932	0.721986	0.414812	0.477085	0.402413	0.410886	0.340708
GSM972106	0.108742	0.484098	0.544177	0.570615	0.657664	0.774283	0.216918	0.637722	0.169129	0.590951	0.486539	0.275668	0.24774	0.735726	0.445177	0.637263	0.0906568	0.683916	0.386136	0.460913	0.432709	0.505189	0.378254
GSM972107	0.312749	0.597992	0.637269	0.622742	0.675438	0.778812	0.361894	0.734096	0.271332	0.612305	0.701904	0.320412	0.447505	0.731465	0.51474	0.663263	0.283398	0.692188	0.552151	0.475845	0.489686	0.470794	0.411011
GSM972108	0.227439	0.554073	0.653492	0.590507	0.651017	0.691679	0.255582	0.643035	0.217176	0.573889	0.55579	0.303885	0.338344	0.707374	0.415206	0.608018	0.0987651	0.716865	0.409241	0.460612	0.444409	0.389954	0.408229
GSM972109	0.164717	0.594301	0.591672	0.640315	0.682911	0.743602	0.256512	0.69648	0.181293	0.622855	0.62669	0.306208	0.406946	0.728239	0.469573	0.591806	0.191284	0.699016	0.51944	0.524426	0.468353	0.455514	0.416852
GSM972110	0.335887	0.605132	0.664781	0.619143	0.64666	0.777733	0.344679	0.710832	0.286086	0.610323	0.632294	0.28681	0.325933	0.723532	0.44641	0.583459	0.226169	0.676763	0.461046	0.476164	0.465567	0.45818	0.45677
GSM972111	0.375815	0.503259	0.655303	0.637265	0.68459	0.766471	0.333985	0.671451	0.228524	0.601965	0.669609	0.286238	0.363465	0.755927	0.470919	0.62207	0.145827	0.702384	0.462343	0.4788	0.473744	0.473283	0.419112
GSM972112	0.211339	0.593164	0.716752	0.690276	0.695052	0.751509	0.309795	0.787404	0.329816	0.706213	0.845994	0.448735	0.476464	0.716221	0.519095	0.667407	0.145863	0.728096	0.70095	0.575903	0.503166	0.441843	0.511055
GSM972113	0.283864	0.452794	0.653877	0.637526	0.659791	0.72836	0.348553	0.742398	0.288001	0.681877	0.802251	0.435015	0.453057	0.762136	0.515194	0.687885	0.15762	0.731695	0.623711	0.538473	0.545334	0.405512	0.428667
GSM972114	0.201722	0.602761	0.521138	0.611419	0.663705	0.755197	0.216846	0.683653	0.182821	0.621232	0.641271	0.284264	0.436109	0.716638	0.454605	0.583267	0.177328	0.706494	0.462235	0.493717	0.450937	0.457257	0.492955
GSM972115	0.228047	0.488983	0.517349	0.57379	0.648006	0.739731	0.254502	0.653489	0.237912	0.602128	0.595562	0.283814	0.350958	0.759144	0.446159	0.613821	0.200666	0.709168	0.411386	0.45181	0.424784	0.457163	0.362279
GSM972116	0.334656	0.395731	0.541253	0.561863	0.643402	0.711611	0.257866	0.66116	0.214192	0.587	0.614313	0.27565	0.429642	0.730347	0.425554	0.624217	0.285187	0.719155	0.474903	0.465311	0.438799	0.428008	0.413459
GSM972117	0.428394	0.746248	0.873938	0.671961	0.657736	0.723041	0.331861	0.758319	0.393707	0.643639	0.828241	0.367045	0.420229	0.748054	0.489069	0.639883	0.31318	0.716642	0.575006	0.518684	0.529846	0.482255	0.53922
GSM972118	0.11844	0.511522	0.514248	0.537939	0.644048	0.754924	0.239967	0.680731	0.117256	0.592872	0.548993	0.227771	0.295101	0.710563	0.437935	0.583525	0.241604	0.657653	0.372841	0.428443	0.420222	0.428142	0.445899
GSM972119	0.14429	0.543457	0.508196	0.5532	0.673177	0.743913	0.327165	0.649273	0.156681	0.591854	0.492875	0.243515	0.37101	0.703793	0.423333	0.602464	0.109298	0.712038	0.396836	0.429987	0.417233	0.379231	0.398422
GSM972120	0.263251	0.702152	0.688292	0.63545	0.654387	0.723233	0.300662	0.726296	0.285115	0.658187	0.716698	0.320697	0.401315	0.723424	0.527994	0.615109	0.117001	0.70137	0.584161	0.532292	0.492467	0.377185	0.464711
GSM972121	0.310488	0.571412	0.607065	0.633949	0.655598	0.701326	0.287324	0.647924	0.225635	0.620269	0.685985	0.304251	0.365646	0.73894	0.441042	0.602613	0.186662	0.678528	0.440473	0.491369	0.431126	0.441628	0.47394
GSM972122	0.104227	0.530161	0.50433	0.527478	0.632377	0.702412	0.188604	0.6406	0.133537	0.570434	0.452337	0.222198	0.235834	0.703869	0.43262	0.565246	0.112314	0.69756	0.346194	0.440213	0.388932	0.478077	0.404952
GSM972123	0.246372	0.575635	0.545668	0.580416	0.655753	0.690831	0.284028	0.645176	0.118741	0.594237	0.524363	0.260022	0.304747	0.706791	0.423266	0.597154	0.198189	0.679587	0.42581	0.443822	0.417466	0.431599	0.384519
GSM972124	0.346343	0.523051	0.613755	0.584871	0.652815	0.734417	0.250433	0.731038	0.296799	0.641045	0.630758	0.27961	0.431875	0.739834	0.453516	0.62796	0.210256	0.730694	0.528864	0.500085	0.447763	0.449622	0.429877
GSM972125	0.321096	0.502145	0.525512	0.595161	0.658458	0.743684	0.33481	0.720459	0.188621	0.6286	0.681775	0.30546	0.467408	0.736015	0.479215	0.640725	0.191308	0.703453	0.580497	0.509499	0.458316	0.40127	0.392383
GSM972126	0.133219	0.535841	0.512682	0.502683	0.664499	0.706275	0.202339	0.623504	0.139105	0.563975	0.427766	0.23738	0.265856	0.688198	0.445385	0.559144	0.0854483	0.671137	0.298195	0.423195	0.39296	0.426684	0.357995
GSM972127	0.3489	0.493206	0.592057	0.59285	0.660752	0.774452	0.339762	0.705993	0.206078	0.596891	0.667835	0.305427	0.385729	0.751227	0.483671	0.651459	0.145907	0.714215	0.523072	0.513763	0.449968	0.467836	0.372065
GSM972128	0.2171	0.584451	0.606143	0.611014	0.696229	0.725787	0.273757	0.714425	0.160602	0.651807	0.716551	0.334356	0.449997	0.779338	0.479097	0.645631	0.324262	0.70418	0.599716	0.506403	0.485067	0.426662	0.412776
GSM972129	0.333533	0.64469	0.629128	0.646393	0.634723	0.724831	0.319029	0.70071	0.288057	0.620783	0.718519	0.304967	0.41117	0.756432	0.471161	0.585968	0.211043	0.679272	0.48909	0.491567	0.451377	0.440459	0.48136
GSM972130	0.130771	0.430901	0.492355	0.54615	0.68138	0.707429	0.256321	0.645085	0.11622	0.589386	0.502982	0.250703	0.266455	0.719422	0.416115	0.589608	0.191585	0.677124	0.411229	0.456159	0.400068	0.425634	0.307557
GSM972131	0.431325	0.617546	0.656505	0.611719	0.652411	0.742687	0.389058	0.760458	0.36512	0.601994	0.709103	0.350468	0.50971	0.743273	0.493108	0.64484	0.152277	0.700735	0.567353	0.52633	0.510026	0.460525	0.44296
GSM972132	0.203787	0.578079	0.550306	0.561293	0.701574	0.705777	0.284385	0.71143	0.193261	0.614174	0.575131	0.280303	0.39221	0.71572	0.45689	0.580184	0.07933	0.687164	0.522434	0.442553	0.425267	0.401864	0.443305
GSM972133	0.236515	0.507482	0.59424	0.625967	0.658883	0.709292	0.328897	0.721798	0.246031	0.650422	0.731646	0.335393	0.423082	0.751379	0.502846	0.665197	0.187749	0.7644	0.607997	0.539557	0.468471	0.47484	0.432691
GSM972134	0.355614	0.726679	0.53838	0.594213	0.669414	0.659385	0.477672	0.677758	0.329962	0.626236	0.653791	0.339925	0.44507	0.724234	0.470454	0.627834	0.22329	0.699085	0.50869	0.481138	0.472536	0.45643	0.579872
GSM972135	0.117698	0.493691	0.518371	0.519133	0.647496	0.762301	0.201519	0.631076	0.155424	0.600721	0.480746	0.231588	0.220264	0.67329	0.369422	0.5442	0.189938	0.668705	0.377257	0.394778	0.384516	0.372768	0.474337
GSM972136	0.231541	0.606157	0.528332	0.59214	0.647134	0.685104	0.276836	0.696459	0.243998	0.574668	0.565641	0.314205	0.361875	0.713898	0.430096	0.591728	0.213717	0.71739	0.514177	0.443818	0.414134	0.476257	0.443645
GSM972137	0.209786	0.560207	0.562869	0.568556	0.636582	0.705797	0.187958	0.647061	0.245306	0.602287	0.528355	0.238739	0.391642	0.717355	0.383219	0.607289	0.166742	0.705241	0.457457	0.454709	0.406283	0.428917	0.433739
GSM972138	0.280049	0.562282	0.560941	0.60763	0.632162	0.721228	0.213282	0.645841	0.140014	0.564893	0.526242	0.260584	0.275402	0.706049	0.431095	0.563033	0.151616	0.684598	0.412093	0.42984	0.404741	0.424814	0.379614
GSM972139	0.202538	0.513577	0.51669	0.560305	0.624156	0.710662	0.257066	0.662323	0.221078	0.573502	0.489782	0.249514	0.310793	0.725137	0.408316	0.586018	0.161783	0.700369	0.423263	0.414475	0.420105	0.425893	0.326441
GSM972140	0.10176	0.553026	0.525704	0.657084	0.685762	0.73818	0.276482	0.753294	0.263761	0.649294	0.728629	0.363577	0.455988	0.714177	0.498753	0.66471	0.107447	0.758579	0.672152	0.564688	0.496014	0.487487	0.46439
GSM972141	0.119607	0.628952	0.510437	0.642679	0.64626	0.711132	0.353462	0.72989	0.246772	0.642587	0.695908	0.362718	0.453922	0.722309	0.497034	0.642653	0.266182	0.737506	0.580848	0.5182	0.45751	0.402161	0.43554
GSM972142	0.166119	0.533236	0.498646	0.562986	0.626884	0.670286	0.381333	0.647518	0.264476	0.585055	0.533419	0.260485	0.35861	0.711409	0.442334	0.591714	0.0568998	0.714746	0.419474	0.420766	0.41831	0.395011	0.411644
GSM972143	0.214866	0.609909	0.620353	0.594384	0.67446	0.708923	0.247894	0.686304	0.271651	0.600643	0.618968	0.269459	0.342533	0.712959	0.455154	0.624077	0.140728	0.717489	0.502515	0.479159	0.443405	0.385699	0.372907
GSM972144	0.214536	0.485161	0.542861	0.549032	0.651466	0.669672	0.312278	0.651233	0.22752	0.565713	0.538997	0.269354	0.321307	0.723618	0.400872	0.596069	0.15119	0.675183	0.455322	0.468206	0.405742	0.407036	0.350084
GSM972145	0.401616	0.547102	0.590117	0.56726	0.666293	0.703975	0.33842	0.69917	0.268359	0.607487	0.597826	0.283015	0.38771	0.734496	0.436308	0.634384	0.173172	0.74996	0.487266	0.477023	0.454124	0.43096	0.407198
GSM972146	0.231366	0.586232	0.590428	0.593196	0.650455	0.711268	0.214306	0.70106	0.20601	0.627592	0.674676	0.299073	0.381096	0.728432	0.460342	0.626605	0.128984	0.681069	0.498096	0.490195	0.433514	0.411726	0.529787
GSM972147	0.0725258	0.586694	0.559918	0.579023	0.656225	0.730002	0.23761	0.711744	0.177165	0.597208	0.523739	0.265496	0.307231	0.728128	0.471317	0.587642	0.176309	0.715408	0.451931	0.474718	0.448854	0.421398	0.422596
GSM972148	0.186728	0.582416	0.584763	0.55475	0.658594	0.713435	0.286582	0.696682	0.198334	0.648638	0.591841	0.25523	0.33387	0.749961	0.455335	0.593256	0.10944	0.700752	0.515267	0.460124	0.412393	0.395078	0.432565
GSM972149	0.2762	0.538095	0.544339	0.609425	0.633861	0.720165	0.313369	0.676067	0.192406	0.589554	0.623373	0.300057	0.396369	0.714182	0.464607	0.635305	0.298187	0.69761	0.445662	0.448126	0.449458	0.440963	0.342041
GSM972150	0.34678	0.55813	0.550982	0.579675	0.673032	0.720422	0.251062	0.703512	0.225224	0.637862	0.630505	0.27179	0.35432	0.722406	0.434609	0.621968	0.272537	0.742203	0.512529	0.48207	0.43392	0.444838	0.416532
GSM972151	0.247667	0.588272	0.586962	0.591916	0.639166	0.737413	0.261069	0.649664	0.270487	0.564884	0.534329	0.272537	0.299119	0.742564	0.428287	0.547026	0.160511	0.689612	0.412064	0.432704	0.401217	0.43082	0.43043
GSM972152	0.261755	0.57185	0.550682	0.562382	0.656343	0.707833	0.260647	0.651616	0.250805	0.581674	0.527336	0.24831	0.389696	0.712764	0.408372	0.554974	0.180308	0.653114	0.438851	0.427018	0.414934	0.44702	0.436507
GSM972153	0.306243	0.6219	0.591325	0.580187	0.658204	0.709226	0.408351	0.68258	0.225513	0.642641	0.612408	0.281727	0.465962	0.701885	0.456959	0.612897	0.193791	0.715787	0.472179	0.444958	0.419578	0.396572	0.413619
GSM972154	0.166672	0.624654	0.547957	0.576723	0.65756	0.691103	0.265042	0.678436	0.169121	0.585468	0.535096	0.272025	0.337676	0.710036	0.452229	0.595586	0.179705	0.69391	0.427894	0.447675	0.410823	0.491547	0.472951
GSM972155	0.157785	0.647988	0.501875	0.512156	0.668643	0.684636	0.239616	0.639169	0.251405	0.617673	0.509264	0.243029	0.313421	0.706906	0.402659	0.557398	0.177963	0.646581	0.394906	0.418668	0.408516	0.392194	0.519896
GSM972156	0.237813	0.55453	0.543258	0.567092	0.683816	0.733429	0.259451	0.714649	0.194234	0.624485	0.586837	0.278312	0.367228	0.738654	0.445944	0.603518	0.205697	0.691654	0.443839	0.471765	0.430615	0.434097	0.40113
GSM972157	0.225645	0.55574	0.540779	0.594135	0.63149	0.704153	0.350214	0.683519	0.256052	0.580653	0.551496	0.268725	0.399786	0.680374	0.469792	0.615494	0.137532	0.710115	0.482568	0.447695	0.435822	0.442097	0.413585
GSM972158	0.342361	0.64105	0.68374	0.686504	0.67348	0.762017	0.329882	0.768693	0.363334	0.665255	0.799247	0.412845	0.416944	0.742232	0.499016	0.669539	0.210138	0.716121	0.654613	0.548227	0.521613	0.481477	0.448168
GSM972159	0.237678	0.62477	0.554234	0.581722	0.666084	0.742951	0.336557	0.68638	0.198617	0.605168	0.594373	0.264837	0.475739	0.720669	0.448143	0.574536	0.184078	0.685005	0.430315	0.442606	0.433183	0.476299	0.483362
GSM972160	0.179261	0.540325	0.659254	0.583127	0.692075	0.743325	0.246605	0.675731	0.222361	0.671364	0.606764	0.294941	0.357975	0.712629	0.47493	0.654347	0.137124	0.736907	0.476628	0.484607	0.431464	0.435446	0.35521
GSM972161	0.121966	0.52127	0.478127	0.604393	0.611179	0.722263	0.310392	0.648192	0.179893	0.595356	0.53359	0.264588	0.313506	0.71495	0.434247	0.565925	0.242147	0.657133	0.428929	0.470117	0.387276	0.43541	0.414551
GSM972162	0.182461	0.617097	0.525626	0.624061	0.639342	0.7071	0.243817	0.744565	0.265906	0.664263	0.693714	0.342481	0.450132	0.718711	0.506375	0.635643	0.178253	0.715644	0.593989	0.509916	0.472602	0.396406	0.43732
GSM972163	0.338404	0.529322	0.580059	0.59316	0.640514	0.713802	0.360231	0.708334	0.332169	0.62664	0.622679	0.286161	0.418589	0.739594	0.474263	0.611824	0.221383	0.718594	0.446853	0.451872	0.461928	0.440107	0.40568
GSM972164	0.194844	0.603439	0.583949	0.596943	0.682752	0.707852	0.323334	0.706811	0.226079	0.592274	0.654549	0.281107	0.42726	0.744802	0.494202	0.612808	0.254539	0.742186	0.53948	0.497447	0.466965	0.418005	0.416538
GSM972165	0.280495	0.595035	0.526835	0.599566	0.658333	0.683102	0.380883	0.745484	0.292893	0.604958	0.620797	0.298646	0.425272	0.702535	0.472467	0.636034	0.127739	0.725178	0.519	0.486436	0.462663	0.447698	0.459483
GSM972166	0.187897	0.559545	0.523265	0.58446	0.65077	0.71462	0.37548	0.687167	0.19298	0.594775	0.590621	0.263957	0.374415	0.712665	0.451153	0.602802	0.163013	0.714619	0.486393	0.443276	0.436803	0.44929	0.422189
GSM972167	0.332065	0.611103	0.625963	0.603791	0.671052	0.70787	0.2946	0.681232	0.290636	0.609633	0.657019	0.311994	0.371385	0.738671	0.434647	0.62274	0.142019	0.715802	0.517645	0.470445	0.459481	0.413424	0.387253
GSM972168	0.147209	0.655053	0.564825	0.701134	0.652312	0.734139	0.25506	0.73225	0.237579	0.638629	0.780015	0.423003	0.438457	0.737721	0.489303	0.631971	0.402752	0.738499	0.616435	0.525985	0.491608	0.451856	0.540734
GSM972169	0.189013	0.580392	0.57563	0.593488	0.65187	0.704663	0.311169	0.682392	0.252173	0.620375	0.581741	0.292872	0.322393	0.686806	0.447621	0.590055	0.27134	0.692247	0.442134	0.462556	0.444084	0.411978	0.371427
GSM972170	0.285518	0.664228	0.593493	0.56809	0.671949	0.708078	0.316896	0.707888	0.221626	0.610583	0.62971	0.308329	0.474618	0.693668	0.485641	0.616381	0.155675	0.713361	0.516108	0.499402	0.46795	0.362728	0.416998
GSM972171	0.365065	0.713942	0.803164	0.661264	0.675183	0.715348	0.264543	0.753315	0.409406	0.678594	0.858165	0.448673	0.455339	0.780576	0.545507	0.67387	0.219777	0.723586	0.660629	0.582405	0.5671	0.430491	0.621087
GSM972172	0.175574	0.485888	0.570851	0.579348	0.705531	0.762624	0.279297	0.607687	0.198822	0.670867	0.566083	0.308714	0.32553	0.75817	0.457594	0.599236	0.21265	0.68355	0.405737	0.43258	0.430025	0.461591	0.478473
GSM972173	0.156231	0.481999	0.581919	0.582313	0.658186	0.77707	0.254887	0.729085	0.206678	0.600967	0.572565	0.326681	0.347686	0.72511	0.470511	0.60582	0.221583	0.691486	0.439136	0.471169	0.419779	0.449872	0.383828
GSM972174	0.323952	0.553006	0.563855	0.573099	0.646934	0.746077	0.308008	0.657383	0.136306	0.603397	0.589148	0.261222	0.36019	0.698638	0.470626	0.629417	0.199223	0.662577	0.373606	0.479108	0.441523	0.475015	0.355346
GSM972175	0.24704	0.512097	0.627848	0.548507	0.645565	0.745183	0.371196	0.652572	0.193134	0.630206	0.574008	0.271539	0.405988	0.777112	0.483139	0.601199	0.198637	0.667317	0.345303	0.472747	0.414854	0.4159	0.408969
GSM972176	0.289966	0.581864	0.644418	0.628907	0.698949	0.739615	0.386505	0.684217	0.27763	0.630612	0.724355	0.337142	0.369463	0.769413	0.528061	0.623516	0.166724	0.703211	0.501953	0.519228	0.497974	0.416193	0.473492
GSM972177	0.327224	0.434171	0.599628	0.596644	0.677886	0.781589	0.286863	0.671094	0.224398	0.619788	0.638068	0.332038	0.321374	0.769815	0.47665	0.674548	0.301561	0.683458	0.490246	0.499734	0.458798	0.50035	0.301833
GSM972178	0.306578	0.427201	0.561017	0.589487	0.682821	0.734198	0.348294	0.639371	0.195102	0.554341	0.652326	0.28406	0.367599	0.746124	0.41912	0.563429	0.136325	0.683312	0.381062	0.474787	0.435916	0.493213	0.403813
GSM972179	0.571924	0.536753	0.749639	0.676116	0.691171	0.808046	0.294255	0.723721	0.3462	0.659365	0.83814	0.44749	0.461513	0.812791	0.498614	0.67124	0.344307	0.750793	0.66731	0.583531	0.505305	0.4381	0.345235
GSM972180	0.289118	0.614923	0.887547	0.638393	0.64296	0.748332	0.153423	0.704523	0.309173	0.62469	0.754359	0.345903	0.326325	0.741559	0.521028	0.644857	0.141646	0.66448	0.53604	0.507679	0.506882	0.411483	0.48136
GSM972181	0.164816	0.468574	0.508502	0.716966	0.653457	0.772567	0.26829	0.727039	0.31998	0.695627	0.827021	0.473251	0.547326	0.76851	0.576687	0.716935	0.391825	0.752198	0.686698	0.572667	0.535502	0.433369	0.44135
GSM972182	0.283816	0.482736	0.540217	0.606333	0.628363	0.728478	0.297778	0.622557	0.186842	0.596888	0.590273	0.293972	0.396441	0.750889	0.401429	0.608895	0.234771	0.709745	0.408628	0.458449	0.415047	0.440882	0.414591
GSM972183	0.222706	0.476311	0.482923	0.560632	0.68414	0.769151	0.209757	0.589621	0.124715	0.592296	0.551394	0.295673	0.387473	0.7706	0.41293	0.552032	0.129195	0.669162	0.266186	0.438734	0.385033	0.433997	0.466947
GSM972184	0.116073	0.567821	0.659088	0.632008	0.677677	0.772427	0.307878	0.765732	0.231054	0.6386	0.7108	0.438865	0.513489	0.74165	0.535133	0.661274	0.229818	0.715057	0.620931	0.545373	0.513854	0.373962	0.590714
GSM972185	0.223642	0.451264	0.520644	0.582721	0.637026	0.809221	0.242104	0.645773	0.168767	0.599262	0.482491	0.266008	0.288065	0.708425	0.480322	0.574965	0.144115	0.695606	0.398427	0.478021	0.414844	0.410742	0.337734
GSM972186	0.319986	0.480339	0.646695	0.628168	0.683384	0.778248	0.356875	0.747011	0.267099	0.698239	0.795564	0.403631	0.578936	0.750764	0.565632	0.685483	0.229463	0.729885	0.581628	0.591827	0.518655	0.355983	0.452945
GSM972187	0.334093	0.57324	0.595026	0.624158	0.6879	0.73014	0.281876	0.724027	0.323917	0.660026	0.749498	0.369237	0.378312	0.744376	0.513412	0.654246	0.0976046	0.679225	0.555536	0.50812	0.474716	0.427051	0.462087
GSM972188	0.226784	0.50532	0.54297	0.60052	0.713587	0.723329	0.283718	0.671553	0.265179	0.64294	0.641456	0.313244	0.334245	0.76308	0.432608	0.595454	0.227328	0.636884	0.44697	0.454714	0.450987	0.473488	0.389339
GSM972189	0.263334	0.690564	0.80093	0.619559	0.674042	0.755586	0.323899	0.679885	0.43829	0.653865	0.742748	0.355884	0.32434	0.748925	0.509609	0.592202	0.107085	0.709013	0.555318	0.536752	0.493142	0.476943	0.475839
GSM972190	0.235924	0.459206	0.569461	0.555797	0.688848	0.700837	0.320322	0.666296	0.173472	0.567497	0.52357	0.274572	0.24946	0.733192	0.444913	0.619184	0.129657	0.68247	0.343539	0.427951	0.417108	0.411763	0.293707
GSM972191	0.159139	0.542774	0.527527	0.508023	0.645444	0.731965	0.301975	0.688388	0.183203	0.599658	0.522024	0.23896	0.392213	0.732842	0.473375	0.579419	0.227754	0.689387	0.426901	0.428719	0.418661	0.466561	0.481549
GSM972192	0.336123	0.596438	0.601708	0.665656	0.718326	0.759484	0.271832	0.719362	0.318752	0.659847	0.768171	0.367339	0.370272	0.767849	0.498858	0.63143	0.198041	0.679213	0.524227	0.502084	0.490519	0.493406	0.438744
GSM972193	0.343594	0.499779	0.608951	0.570159	0.639305	0.748067	0.233846	0.672269	0.16693	0.570587	0.547794	0.255344	0.314841	0.722232	0.438434	0.60714	0.190593	0.650051	0.39872	0.459411	0.441305	0.460888	0.321529
GSM972194	0.299618	0.540301	0.626026	0.582489	0.657698	0.727658	0.319805	0.664739	0.188727	0.619692	0.655443	0.311625	0.383105	0.749275	0.449828	0.634179	0.155937	0.70884	0.506811	0.496305	0.442849	0.405262	0.333021
GSM972195	0.250185	0.585507	0.629521	0.624468	0.691564	0.775245	0.254829	0.698638	0.278032	0.587948	0.661395	0.312204	0.355747	0.738615	0.448814	0.59656	0.188365	0.625368	0.472665	0.470488	0.463335	0.49299	0.413278
GSM972196	0.204844	0.652237	0.645443	0.642068	0.657726	0.765024	0.169915	0.662894	0.201846	0.655931	0.647119	0.317658	0.393829	0.736438	0.471256	0.576004	0.327253	0.705238	0.496001	0.475515	0.462032	0.427883	0.537626
GSM972197	0.247295	0.534894	0.61198	0.620947	0.634829	0.789503	0.244986	0.68053	0.150024	0.618751	0.62932	0.313567	0.330508	0.735689	0.411833	0.619144	0.166451	0.709535	0.3937	0.475423	0.418444	0.475789	0.449365
GSM972198	0.149214	0.557443	0.572947	0.574086	0.658614	0.704704	0.282316	0.681108	0.232642	0.62391	0.508899	0.257603	0.365434	0.747814	0.426676	0.558516	0.166855	0.702388	0.452749	0.444024	0.419297	0.525167	0.405972
GSM972199	0.222581	0.487218	0.591517	0.584726	0.668609	0.756694	0.21764	0.644435	0.233323	0.587075	0.530525	0.250082	0.315495	0.715848	0.412388	0.589381	0.0828008	0.652056	0.409823	0.465967	0.411999	0.467467	0.366231
GSM972200	0.248766	0.569571	0.565621	0.57792	0.677757	0.710435	0.369437	0.702968	0.260074	0.634129	0.601559	0.295114	0.417872	0.701043	0.512901	0.627661	0.175021	0.730883	0.456879	0.485254	0.447089	0.434372	0.446231
GSM972201	0.352932	0.583973	0.643488	0.639581	0.693185	0.720879	0.39931	0.728566	0.382871	0.620077	0.7867	0.367831	0.485378	0.739296	0.546819	0.686242	0.2587	0.748588	0.575396	0.562613	0.505292	0.388334	0.399402
GSM972202	0.267005	0.586533	0.594551	0.614758	0.653876	0.704676	0.2866	0.705748	0.295436	0.647403	0.607954	0.3051	0.427942	0.764394	0.458856	0.600992	0.275835	0.699825	0.492912	0.50595	0.439855	0.445127	0.455166
GSM972203	0.28241	0.570992	0.701263	0.598614	0.703632	0.738252	0.276453	0.720189	0.314144	0.649488	0.67925	0.33012	0.379597	0.736238	0.465567	0.597849	0.199172	0.689504	0.500655	0.511572	0.461684	0.44373	0.452014
GSM972204	0.342762	0.62808	0.663602	0.595889	0.680188	0.706137	0.395817	0.703736	0.294027	0.601186	0.722749	0.28854	0.425972	0.729649	0.484707	0.647136	0.148431	0.735893	0.531162	0.550807	0.480838	0.412002	0.507863
GSM972205	0.356198	0.662133	0.778352	0.656448	0.695863	0.718315	0.311103	0.715591	0.401706	0.606028	0.726784	0.328423	0.340347	0.73759	0.491061	0.64306	0.111367	0.714602	0.570657	0.527126	0.49574	0.407134	0.431359
GSM972206	0.24215	0.51625	0.550431	0.591144	0.680801	0.757641	0.277937	0.730486	0.299235	0.616427	0.620011	0.292441	0.464576	0.719853	0.457284	0.621094	0.27068	0.727018	0.464133	0.487716	0.469388	0.44848	0.433579
GSM972207	0.314488	0.625404	0.594664	0.582754	0.633456	0.714563	0.321811	0.691886	0.352422	0.624197	0.616339	0.286167	0.399635	0.718282	0.480356	0.605558	0.102213	0.705166	0.488801	0.486531	0.449799	0.383627	0.412013
GSM972208	0.348374	0.655837	0.716914	0.666694	0.696555	0.713555	0.317532	0.731431	0.434979	0.652359	0.840361	0.42029	0.45523	0.72426	0.537766	0.67845	0.111083	0.758497	0.654288	0.598165	0.537877	0.411627	0.434071
GSM972209	0.410589	0.716113	0.745399	0.641664	0.662404	0.719959	0.218691	0.722653	0.394705	0.639904	0.762085	0.383379	0.37305	0.744699	0.522724	0.587513	0.302879	0.716295	0.621938	0.542775	0.530638	0.309295	0.584339
GSM972210	0.199855	0.53436	0.574999	0.569636	0.667038	0.694176	0.305551	0.689248	0.189796	0.598732	0.583355	0.322332	0.369425	0.707643	0.458955	0.616741	0.0357945	0.676935	0.465302	0.489382	0.422484	0.376011	0.405567
GSM972211	0.168181	0.433927	0.498118	0.546032	0.662271	0.715683	0.273704	0.680196	0.228579	0.641012	0.563451	0.263682	0.33361	0.735339	0.45679	0.606086	0.144267	0.711972	0.389668	0.461807	0.402261	0.419505	0.365958
GSM972212	0.177618	0.629154	0.6345	0.615186	0.632135	0.746105	0.364132	0.688084	0.269524	0.643696	0.629779	0.304528	0.391525	0.697677	0.409512	0.51334	0.193094	0.655308	0.430198	0.474012	0.449068	0.481105	0.512129
GSM972213	0.11179	0.651329	0.603838	0.567865	0.636515	0.667997	0.224666	0.642964	0.213247	0.525698	0.526864	0.237443	0.408594	0.660052	0.434128	0.556635	0.053512	0.68147	0.418634	0.451501	0.436308	0.376028	0.572532
GSM972214	0.229285	0.566991	0.554201	0.578035	0.661538	0.732511	0.222695	0.710866	0.191801	0.673684	0.603482	0.319275	0.410174	0.718263	0.424277	0.533382	0.255353	0.669529	0.395838	0.452385	0.442525	0.400261	0.567574
GSM972215	0.247613	0.703216	0.685187	0.642765	0.689674	0.723955	0.279215	0.73012	0.283603	0.604544	0.704982	0.348623	0.431094	0.731948	0.522878	0.597316	0.167078	0.675075	0.501835	0.527648	0.470245	0.411005	0.473919
GSM972216	0.263041	0.527654	0.604864	0.576035	0.679171	0.763406	0.262056	0.677945	0.192279	0.632646	0.60445	0.278343	0.386919	0.719748	0.434989	0.530364	0.274919	0.686973	0.428929	0.475554	0.430111	0.438309	0.395847
GSM972217	0.197057	0.485226	0.539144	0.58089	0.656277	0.764168	0.290354	0.7053	0.233755	0.632022	0.580251	0.280931	0.336129	0.721527	0.489591	0.592346	0.0969204	0.679162	0.485608	0.458253	0.415712	0.366316	0.391939
GSM972218	0.231255	0.600005	0.569819	0.59686	0.680148	0.707461	0.2692	0.6491	0.238767	0.609169	0.624142	0.322525	0.389868	0.714572	0.411793	0.475041	0.172854	0.653702	0.383015	0.427567	0.415346	0.49186	0.526183
GSM972219	0.165325	0.522765	0.505686	0.547488	0.650621	0.677553	0.256347	0.679494	0.208286	0.575354	0.523771	0.22377	0.321519	0.709126	0.414726	0.57541	0.113356	0.699012	0.430014	0.427468	0.405592	0.411836	0.452372
GSM972220	0.466947	0.71405	0.782851	0.668231	0.677094	0.721753	0.282584	0.763529	0.35913	0.686639	0.81382	0.407957	0.407497	0.748889	0.50662	0.635326	0.18071	0.706218	0.573456	0.537207	0.54167	0.45641	0.504194
GSM972221	0.22823	0.662626	0.614245	0.605876	0.659735	0.730544	0.190746	0.68695	0.288131	0.615987	0.611629	0.299949	0.321765	0.740858	0.46699	0.56607	0.105908	0.663025	0.421851	0.469995	0.454244	0.417938	0.515253
GSM972222	0.216621	0.568277	0.545241	0.608185	0.636795	0.713533	0.354667	0.682044	0.235682	0.62689	0.617186	0.286421	0.374291	0.723156	0.434827	0.565937	0.155157	0.676144	0.450761	0.484198	0.433811	0.425236	0.4737
GSM972223	0.238607	0.655831	0.591039	0.677717	0.642047	0.738136	0.275593	0.764707	0.337646	0.61955	0.763325	0.385387	0.4251	0.72098	0.508325	0.629437	0.373373	0.736143	0.567935	0.528104	0.491844	0.453843	0.524466
GSM972224	0.288826	0.622279	0.685019	0.752215	0.6599	0.728608	0.237234	0.761739	0.3454	0.69646	0.905205	0.460235	0.471653	0.771671	0.512597	0.664904	0.267603	0.740401	0.658976	0.559197	0.552924	0.457639	0.51228
GSM972225	0.277437	0.686811	0.690387	0.63582	0.66955	0.723184	0.425194	0.690961	0.310093	0.587023	0.674481	0.327966	0.505686	0.724344	0.465701	0.617192	0.234752	0.648836	0.50112	0.487084	0.479117	0.433318	0.504901
GSM972226	0.20815	0.56857	0.539891	0.638017	0.679904	0.761206	0.377	0.737653	0.302301	0.626794	0.691777	0.330576	0.483465	0.73137	0.480217	0.618116	0.222213	0.713487	0.473327	0.487615	0.418219	0.44701	0.499005
GSM972227	0.293428	0.569804	0.600223	0.618585	0.659619	0.701347	0.25139	0.695544	0.254865	0.59157	0.624124	0.278332	0.393267	0.739731	0.406157	0.563626	0.224722	0.669833	0.452833	0.45374	0.447566	0.505759	0.51154
GSM972228	0.275506	0.564593	0.628988	0.652087	0.671165	0.724147	0.182165	0.671664	0.310506	0.597989	0.648683	0.326549	0.380485	0.743843	0.457437	0.567171	0.175496	0.693289	0.464038	0.485498	0.454631	0.494718	0.524162
GSM972229	0.149049	0.747673	0.705775	0.680662	0.636123	0.717968	0.352403	0.786101	0.268071	0.656415	0.800647	0.343203	0.487457	0.712286	0.473629	0.603629	0.251319	0.72799	0.631908	0.543142	0.490453	0.436901	0.508439
GSM972230	0.112496	0.568789	0.547236	0.552514	0.678969	0.741123	0.294222	0.703338	0.194652	0.619072	0.501479	0.263944	0.343508	0.714785	0.47818	0.595322	0.164875	0.688589	0.414916	0.460075	0.424795	0.420649	0.416635
GSM972231	0.327086	0.559682	0.631141	0.635602	0.683267	0.724122	0.309414	0.756431	0.326494	0.709483	0.746747	0.406305	0.522372	0.766022	0.475178	0.674514	0.34877	0.733069	0.630215	0.543975	0.528756	0.41115	0.45919
GSM972232	0.282976	0.517692	0.668772	0.601957	0.671022	0.741021	0.2985	0.714648	0.349815	0.626111	0.745885	0.385851	0.355825	0.708064	0.498164	0.662915	0.156263	0.755006	0.635084	0.541296	0.488916	0.467074	0.369602
GSM972233	0.240709	0.648113	0.625962	0.604474	0.668905	0.730097	0.332834	0.774516	0.336	0.677222	0.77841	0.382434	0.355028	0.756205	0.490643	0.594628	0.233764	0.745018	0.652255	0.522959	0.449314	0.441528	0.389089
GSM972234	0.244347	0.50637	0.527937	0.609522	0.686904	0.690459	0.327597	0.75308	0.287354	0.686211	0.741714	0.357336	0.433361	0.706744	0.528914	0.666023	0.116626	0.708908	0.632757	0.532397	0.491031	0.397493	0.444645
GSM972235	0.224304	0.606234	0.548164	0.611182	0.643873	0.725197	0.323961	0.713247	0.331781	0.640899	0.653078	0.306208	0.397834	0.704758	0.47849	0.652724	0.0814464	0.703918	0.600542	0.516319	0.43391	0.375028	0.480827
GSM972236	0.157424	0.560484	0.568061	0.603316	0.659555	0.721301	0.18244	0.690146	0.214346	0.608915	0.577219	0.26102	0.359659	0.712655	0.459656	0.626298	0.19692	0.71352	0.49399	0.472732	0.413551	0.390188	0.394721
GSM972237	0.179768	0.613265	0.537054	0.57191	0.691882	0.737172	0.312192	0.645049	0.215039	0.659478	0.54522	0.239455	0.414453	0.72086	0.44075	0.605983	0.230353	0.694738	0.401451	0.442325	0.422321	0.430513	0.439707
GSM972238	0.218324	0.605179	0.591411	0.592539	0.67217	0.738821	0.264428	0.756038	0.318256	0.615519	0.650088	0.307747	0.431298	0.723467	0.516869	0.631237	0.153776	0.720595	0.541582	0.541187	0.452891	0.418752	0.397042
GSM972239	0.419758	0.652798	0.693834	0.590097	0.67468	0.723506	0.295806	0.713252	0.319051	0.640458	0.770349	0.367912	0.385453	0.73442	0.462551	0.617754	0.122732	0.681468	0.638808	0.517973	0.512089	0.403513	0.505017
GSM972240	0.202478	0.575368	0.654293	0.642629	0.657575	0.740952	0.195912	0.757331	0.37998	0.690586	0.803132	0.404536	0.444973	0.746452	0.518113	0.668502	0.224442	0.732245	0.656462	0.614581	0.503416	0.409918	0.527694
GSM972241	0.162782	0.653062	0.694608	0.62222	0.67323	0.731891	0.194866	0.68016	0.241214	0.623117	0.579272	0.285952	0.335727	0.71444	0.478297	0.616482	0.200994	0.666843	0.456094	0.484297	0.468866	0.445522	0.415757
GSM972242	0.243547	0.609143	0.671735	0.609677	0.669772	0.719214	0.274355	0.747768	0.365033	0.633345	0.678658	0.325262	0.420162	0.711562	0.472113	0.635785	0.126563	0.701721	0.577509	0.507954	0.47964	0.441318	0.46864
GSM972243	0.295587	0.631945	0.712668	0.583361	0.656948	0.680561	0.425473	0.702863	0.226016	0.614539	0.699418	0.3545	0.386962	0.746228	0.462126	0.639412	0.1849	0.693431	0.583439	0.472083	0.46421	0.457267	0.423009
GSM972244	0.565184	0.638115	0.706132	0.675568	0.659556	0.762033	0.25861	0.697958	0.323348	0.633691	0.749883	0.407666	0.408916	0.758178	0.526782	0.666532	0.388829	0.68497	0.584104	0.50035	0.500572	0.486948	0.331481
GSM972245	0.320247	0.530698	0.570491	0.617853	0.688748	0.704719	0.243816	0.678876	0.204175	0.605452	0.630834	0.299343	0.299599	0.721189	0.48169	0.62233	0.178715	0.69045	0.463911	0.482703	0.459361	0.511238	0.42377
GSM972246	0.17374	0.565988	0.537618	0.590289	0.656533	0.710698	0.238789	0.660993	0.205241	0.597286	0.554079	0.321005	0.364445	0.699204	0.465949	0.607773	0.124751	0.658713	0.410093	0.441506	0.458619	0.387678	0.417631
GSM972247	0.252798	0.555088	0.578403	0.58381	0.653345	0.703467	0.310931	0.664894	0.228124	0.631298	0.613762	0.298536	0.343936	0.742931	0.479896	0.577759	0.202912	0.733254	0.48546	0.496197	0.437442	0.417795	0.354883
GSM972248	0.2986	0.513907	0.571675	0.608037	0.687983	0.717229	0.252671	0.675035	0.204435	0.609897	0.638546	0.303952	0.3318	0.733624	0.475341	0.615898	0.198609	0.695074	0.428283	0.478357	0.450659	0.475694	0.401591
GSM972249	0.249565	0.607313	0.62095	0.575845	0.663349	0.684277	0.352199	0.686945	0.226324	0.610145	0.650155	0.299905	0.369445	0.734821	0.449236	0.627586	0.155123	0.687823	0.512509	0.47798	0.444853	0.454686	0.441087
GSM972250	0.172433	0.56481	0.546514	0.552126	0.662408	0.698541	0.243551	0.666364	0.193406	0.611664	0.56378	0.271986	0.320836	0.721008	0.440384	0.593133	0.172278	0.708007	0.460163	0.494603	0.415641	0.392382	0.474088
GSM972251	0.181024	0.495693	0.554729	0.618175	0.67796	0.737342	0.250185	0.727104	0.208439	0.639934	0.590994	0.308085	0.410304	0.702201	0.505312	0.617095	0.162058	0.717425	0.466695	0.564309	0.468272	0.369116	0.427237
GSM972252	0.269192	0.600483	0.648275	0.585167	0.660859	0.721717	0.269044	0.717331	0.338951	0.585564	0.677692	0.315997	0.394352	0.718581	0.496402	0.627428	0.134393	0.678016	0.581775	0.525475	0.467439	0.451321	0.463107
GSM972253	0.217874	0.463915	0.551423	0.547187	0.65658	0.695095	0.287263	0.653782	0.204787	0.637466	0.62228	0.267623	0.386959	0.720997	0.421458	0.604831	0.175867	0.693916	0.411971	0.481338	0.438837	0.359567	0.393819
GSM972254	0.233455	0.467098	0.580002	0.602636	0.665111	0.70892	0.34984	0.718096	0.273288	0.653791	0.672047	0.343933	0.356955	0.733905	0.511359	0.666178	0.2743	0.711796	0.527495	0.52977	0.453739	0.462123	0.439359
GSM972255	0.151509	0.557979	0.515101	0.568331	0.627156	0.754331	0.27895	0.726	0.18688	0.654702	0.6096	0.321474	0.421186	0.718338	0.523694	0.643405	0.111837	0.704353	0.468777	0.487299	0.472424	0.442037	0.434805
GSM972256	0.298858	0.42234	0.559952	0.578667	0.648402	0.725876	0.351872	0.662376	0.245393	0.603229	0.617533	0.280913	0.412961	0.74548	0.449607	0.649067	0.209035	0.691529	0.436828	0.511286	0.43598	0.430736	0.420853
GSM972257	0.314588	0.496491	0.667181	0.649474	0.655354	0.760966	0.288364	0.675935	0.210209	0.618762	0.629221	0.336378	0.390218	0.767384	0.48054	0.603281	0.295316	0.679717	0.499302	0.484658	0.460075	0.481312	0.353925
GSM972258	0.224505	0.482522	0.540457	0.593892	0.69576	0.716187	0.267654	0.662287	0.216925	0.64803	0.604071	0.287181	0.29783	0.751707	0.468922	0.595529	0.16246	0.706668	0.47154	0.477544	0.434638	0.448434	0.35366
GSM972259	0.408018	0.602425	0.630579	0.624276	0.67974	0.770323	0.280506	0.681928	0.308416	0.656772	0.760396	0.32556	0.396676	0.727176	0.497087	0.62646	0.219724	0.703285	0.498893	0.51122	0.459646	0.462581	0.450471
GSM972260	0.271235	0.571951	0.56022	0.605077	0.666223	0.756135	0.369167	0.658978	0.214579	0.595539	0.599008	0.344635	0.43469	0.736902	0.471416	0.636328	0.223638	0.688165	0.465992	0.480068	0.456977	0.46513	0.390941
GSM972261	0.31174	0.684314	0.656621	0.645705	0.66612	0.740264	0.244048	0.708242	0.365905	0.643786	0.725276	0.306943	0.403908	0.776457	0.456682	0.618215	0.345088	0.7173	0.513451	0.495193	0.462466	0.459178	0.545391
GSM972262	0.232466	0.580345	0.70034	0.656251	0.704003	0.7706	0.354107	0.735599	0.415873	0.672925	0.955503	0.459226	0.5243	0.730376	0.544875	0.702918	0.144835	0.742315	0.778134	0.585929	0.531247	0.350198	0.524123
GSM972263	0.403993	0.691053	0.636005	0.677084	0.636752	0.735869	0.244537	0.729791	0.295462	0.659961	0.718334	0.356572	0.374421	0.725617	0.486977	0.637101	0.338847	0.70365	0.534745	0.521407	0.483868	0.476987	0.510892
GSM972264	0.180824	0.669299	0.610642	0.603314	0.648824	0.744856	0.292454	0.713311	0.354735	0.596601	0.625847	0.313471	0.345564	0.741254	0.478443	0.572897	0.117044	0.675276	0.502396	0.493598	0.45882	0.382565	0.49053
GSM972265	0.217413	0.593237	0.571394	0.589474	0.673061	0.747775	0.241929	0.645511	0.263031	0.671906	0.690297	0.310709	0.329827	0.724427	0.47831	0.608359	0.183773	0.70679	0.45211	0.466473	0.433037	0.399871	0.53987
GSM972266	0.140546	0.548604	0.506421	0.519091	0.675842	0.692211	0.268762	0.631641	0.217192	0.607073	0.443609	0.269469	0.29989	0.754019	0.41946	0.522408	0.0591779	0.642565	0.270249	0.46504	0.382457	0.396952	0.462915
GSM972267	0.236315	0.556573	0.590094	0.584887	0.645038	0.723727	0.249975	0.685924	0.24683	0.559011	0.589218	0.27152	0.376771	0.740312	0.460925	0.632289	0.198095	0.728591	0.460351	0.455551	0.396318	0.453423	0.424244
GSM972268	0.2195	0.480337	0.607792	0.572645	0.700875	0.738958	0.292293	0.654653	0.194738	0.615192	0.619987	0.338012	0.371655	0.709259	0.418079	0.596209	0.160887	0.690496	0.384485	0.474619	0.42436	0.452744	0.464774
GSM972269	0.42348	0.625128	0.645665	0.66532	0.684054	0.718895	0.308663	0.700219	0.258902	0.657451	0.724666	0.371326	0.427138	0.751857	0.475547	0.633454	0.269158	0.654824	0.543241	0.49794	0.474827	0.490588	0.471702
GSM972270	0.340274	0.700741	0.677844	0.592979	0.666323	0.726357	0.216439	0.70085	0.27265	0.615166	0.723682	0.309059	0.418874	0.739128	0.477511	0.59051	0.278409	0.655197	0.48559	0.509537	0.462092	0.426725	0.488831
GSM972271	0.190707	0.51767	0.561371	0.587436	0.707822	0.746799	0.231688	0.698142	0.231063	0.586085	0.564273	0.299737	0.329129	0.696311	0.459302	0.602871	0.126194	0.658805	0.50682	0.413408	0.431551	0.407506	0.421535
GSM972272	0.278451	0.487735	0.529504	0.596654	0.646693	0.738481	0.299967	0.670407	0.23416	0.580235	0.547094	0.298603	0.338752	0.783415	0.456171	0.553789	0.23423	0.710736	0.406762	0.506382	0.444929	0.477891	0.415673
GSM972273	0.320581	0.516481	0.610869	0.605426	0.673321	0.723678	0.278676	0.713985	0.275182	0.613589	0.62479	0.316161	0.411868	0.737105	0.416219	0.592411	0.207389	0.699466	0.480436	0.468833	0.45557	0.512356	0.444817
GSM972274	0.290583	0.601226	0.758616	0.618632	0.638684	0.804158	0.211114	0.6978	0.334384	0.650986	0.764625	0.336512	0.387199	0.747362	0.538558	0.63054	0.175946	0.692748	0.608754	0.528317	0.496593	0.40089	0.542426
GSM972275	0.315051	0.72804	0.826548	0.662045	0.68639	0.735636	0.360101	0.773716	0.419226	0.746499	0.941297	0.474762	0.505611	0.771843	0.555831	0.669406	0.238904	0.747532	0.734009	0.596774	0.575857	0.410608	0.524618
GSM972276	0.295837	0.607027	0.639755	0.637431	0.609548	0.725907	0.138258	0.708773	0.266077	0.605317	0.621282	0.362513	0.409049	0.720487	0.493362	0.639225	0.277778	0.671239	0.450845	0.494968	0.469015	0.444192	0.557268
GSM972277	0.186093	0.626269	0.584513	0.580807	0.677018	0.763971	0.179501	0.678669	0.263869	0.615856	0.629566	0.291175	0.364818	0.712128	0.444821	0.568854	0.191599	0.69453	0.442516	0.419504	0.438813	0.432271	0.638407
GSM972278	0.296692	0.6994	0.761894	0.601612	0.657998	0.762552	0.221925	0.664152	0.257868	0.617885	0.715442	0.329915	0.298433	0.730905	0.494425	0.643044	0.291582	0.664061	0.490034	0.469657	0.463513	0.497681	0.570486
GSM972279	0.340229	0.688709	0.606657	0.591015	0.657134	0.733067	0.317622	0.727003	0.348903	0.620643	0.737485	0.35066	0.489111	0.709202	0.539972	0.626266	0.248178	0.680243	0.562035	0.527373	0.517809	0.435981	0.516507
GSM972280	0.286343	0.672127	0.634698	0.658133	0.648236	0.791973	0.355037	0.732569	0.348033	0.696639	0.839781	0.420968	0.516047	0.728179	0.535099	0.643755	0.405537	0.771228	0.646469	0.517476	0.50618	0.432931	0.515205
GSM972281	0.332689	0.702968	0.720466	0.602835	0.654271	0.763091	0.294268	0.710132	0.252266	0.636668	0.648815	0.273811	0.445034	0.738374	0.455867	0.576613	0.244893	0.695231	0.519877	0.484309	0.476154	0.426295	0.495243
GSM972282	0.170013	0.615068	0.597109	0.586195	0.642933	0.735539	0.370926	0.695005	0.258379	0.59619	0.606595	0.298522	0.338713	0.734049	0.471325	0.562404	0.138398	0.692807	0.408008	0.47217	0.440004	0.342739	0.45206
GSM972283	0.279203	0.618037	0.740069	0.64781	0.65254	0.800287	0.187988	0.677679	0.341624	0.633304	0.717688	0.340878	0.445739	0.725764	0.513264	0.619415	0.112847	0.699019	0.508082	0.525153	0.495722	0.439075	0.518826
GSM972284	0.184613	0.568883	0.557917	0.547428	0.657896	0.703345	0.260037	0.662137	0.165754	0.613162	0.529131	0.276422	0.329326	0.747247	0.403959	0.54365	0.160957	0.683944	0.438288	0.426295	0.439352	0.417982	0.446217
GSM972285	0.176115	0.568755	0.516885	0.581579	0.5905	0.737629	0.143308	0.708129	0.258181	0.645368	0.621722	0.332373	0.450069	0.760073	0.509859	0.579331	0.258634	0.696227	0.465492	0.527959	0.427116	0.405632	0.439594
GSM972286	0.236625	0.674942	0.65207	0.636228	0.610218	0.761471	0.207996	0.713582	0.272578	0.616509	0.722282	0.329233	0.380824	0.702143	0.508722	0.626582	0.129693	0.685651	0.484785	0.47041	0.468838	0.449456	0.505324
GSM972287	0.128164	0.754363	0.665954	0.7442	0.679996	0.798585	0.340275	0.762496	0.370397	0.65203	0.824868	0.450332	0.578982	0.7238	0.554547	0.67222	0.503451	0.782167	0.637884	0.567688	0.535213	0.415547	0.572465
GSM972288	0.248398	0.396519	0.548733	0.558457	0.627568	0.721952	0.234095	0.646513	0.204249	0.576712	0.544169	0.298574	0.354868	0.720246	0.475589	0.587602	0.196644	0.71899	0.377363	0.433138	0.429372	0.46331	0.272566
GSM972289	0.231304	0.596253	0.526021	0.574677	0.682787	0.659013	0.259435	0.666285	0.195331	0.625102	0.548917	0.267061	0.345475	0.695739	0.430006	0.58904	0.180359	0.707255	0.433853	0.45364	0.427997	0.397998	0.386686
GSM972290	0.429267	0.703639	0.702499	0.633009	0.681716	0.732208	0.403449	0.733991	0.32273	0.674848	0.769791	0.370923	0.467542	0.744445	0.518083	0.621398	0.17966	0.742771	0.592452	0.534102	0.510148	0.404748	0.451232
GSM972291	0.182844	0.524772	0.605719	0.594649	0.64033	0.724784	0.364622	0.687452	0.246583	0.602119	0.65569	0.302808	0.358801	0.766645	0.462037	0.59441	0.24621	0.672884	0.514302	0.527534	0.44801	0.367156	0.414816
GSM972292	0.207167	0.643788	0.654325	0.640121	0.658609	0.795772	0.20695	0.696735	0.206977	0.600651	0.711711	0.330571	0.384852	0.759257	0.486079	0.614133	0.333201	0.705046	0.479397	0.468384	0.467294	0.473776	0.535351
GSM972293	0.354597	0.611346	0.658039	0.651135	0.653469	0.760005	0.435173	0.697633	0.357906	0.676235	0.695243	0.311574	0.48095	0.757217	0.510157	0.644457	0.216807	0.664013	0.47996	0.540322	0.516427	0.478218	0.524042
GSM972294	0.301745	0.769896	0.901266	0.691581	0.620613	0.756225	0.248478	0.719006	0.424628	0.637374	0.837017	0.382694	0.376693	0.756146	0.509501	0.685708	0.237452	0.711201	0.590372	0.55263	0.545932	0.380424	0.537541
GSM972295	0.269546	0.469728	0.517133	0.561128	0.643124	0.762503	0.242344	0.696715	0.149553	0.591938	0.556312	0.30764	0.426038	0.78399	0.436676	0.584371	0.18186	0.672853	0.384911	0.459439	0.434313	0.475725	0.432253
GSM972296	0.360191	0.692127	0.689454	0.624186	0.680737	0.696382	0.311353	0.683047	0.252733	0.591935	0.627956	0.305015	0.300933	0.723242	0.439276	0.557629	0.100854	0.677473	0.432753	0.443202	0.444573	0.44729	0.503281
GSM972297	0.320652	0.637211	0.596019	0.701484	0.666728	0.752193	0.419465	0.730379	0.271419	0.687148	0.769008	0.403338	0.479068	0.741073	0.518497	0.64361	0.365054	0.773463	0.610952	0.529195	0.505005	0.465511	0.487478
GSM972298	0.198365	0.615202	0.574539	0.649955	0.62739	0.748735	0.234382	0.702895	0.24082	0.642783	0.677097	0.322524	0.337394	0.746591	0.487256	0.604183	0.248096	0.653916	0.445925	0.489566	0.454523	0.396543	0.589064
GSM972299	0.237943	0.507383	0.611743	0.591653	0.667398	0.729308	0.256909	0.684641	0.224699	0.591047	0.623517	0.317806	0.336895	0.747923	0.489861	0.662396	0.13641	0.72403	0.468287	0.484375	0.461671	0.433972	0.354484
GSM972300	0.284048	0.542876	0.621415	0.567304	0.673671	0.723375	0.348768	0.705575	0.283628	0.624254	0.658219	0.390468	0.435032	0.736024	0.37627	0.547935	0.279168	0.667668	0.510989	0.48011	0.460784	0.45549	0.499565
GSM972301	0.504395	0.551334	0.67172	0.68554	0.652538	0.756482	0.402132	0.779984	0.393209	0.656252	0.816773	0.445105	0.51841	0.774164	0.488392	0.689525	0.37796	0.766942	0.637703	0.580513	0.516512	0.485682	0.452928
GSM972302	0.175204	0.534972	0.532045	0.618083	0.669557	0.728757	0.292294	0.676535	0.238656	0.674246	0.551464	0.262969	0.402483	0.740542	0.453083	0.564088	0.138915	0.665377	0.423295	0.468438	0.42069	0.423133	0.427062
GSM972303	0.118206	0.574645	0.570969	0.574943	0.698249	0.699665	0.253822	0.66727	0.126702	0.631781	0.5638	0.279197	0.266516	0.714953	0.43426	0.604781	0.12789	0.688467	0.417836	0.413377	0.403274	0.391638	0.376995
GSM972304	0.273908	0.533642	0.62221	0.535676	0.681816	0.739846	0.297142	0.665129	0.208186	0.592972	0.580855	0.29964	0.323494	0.733862	0.365073	0.555749	0.168425	0.718162	0.349652	0.436693	0.437608	0.455084	0.43817
GSM972305	0.571829	0.719127	0.767545	0.68698	0.645776	0.776569	0.479074	0.755178	0.498334	0.665461	0.923552	0.419902	0.583485	0.776757	0.537487	0.666031	0.354794	0.75178	0.638135	0.567372	0.554978	0.50416	0.49654
GSM972306	0.200947	0.511242	0.533986	0.573652	0.670742	0.719787	0.237791	0.690136	0.212145	0.610141	0.52191	0.267161	0.301831	0.738091	0.452934	0.604256	0.25395	0.659287	0.371483	0.436577	0.4221	0.413935	0.326442
GSM972307	0.285751	0.613292	0.660809	0.586979	0.639173	0.752999	0.218861	0.650077	0.242062	0.574308	0.578343	0.280565	0.306614	0.739625	0.435712	0.619243	0.200416	0.678763	0.419794	0.466724	0.428269	0.41916	0.377994
GSM972308	0.348048	0.628175	0.770606	0.656399	0.656682	0.731145	0.254541	0.696093	0.402861	0.595679	0.72353	0.357984	0.331872	0.761025	0.519483	0.668952	0.0966536	0.707453	0.573572	0.506153	0.466395	0.389328	0.493629
GSM972309	0.174691	0.533947	0.535226	0.54822	0.675789	0.741852	0.283996	0.645595	0.176398	0.559241	0.406163	0.200764	0.275462	0.730132	0.409291	0.519691	0.133727	0.639242	0.350422	0.399414	0.415211	0.427096	0.451733
GSM972310	0.191583	0.590538	0.573424	0.607125	0.657087	0.751454	0.276636	0.686549	0.160906	0.612759	0.593708	0.250461	0.360047	0.715599	0.442276	0.633297	0.196571	0.689421	0.454533	0.475774	0.451293	0.403743	0.48339
GSM972311	0.199768	0.207349	0.460827	0.578252	0.614432	0.726	0.198074	0.658649	0.160198	0.671172	0.575722	0.281439	0.322333	0.796335	0.457771	0.625932	0.158079	0.664672	0.423454	0.472081	0.446533	0.410163	0.302504
GSM972312	0.216312	0.510783	0.53783	0.545793	0.653747	0.73849	0.24151	0.700087	0.17582	0.585745	0.557432	0.265629	0.373524	0.722885	0.447312	0.519048	0.202986	0.642944	0.441354	0.458187	0.414469	0.440316	0.376679
GSM972313	0.16282	0.522209	0.52629	0.495678	0.611605	0.779597	0.0808656	0.652284	0.167444	0.601177	0.43233	0.232064	0.267558	0.736153	0.42431	0.539949	0.0402129	0.622741	0.349455	0.441718	0.388955	0.408286	0.433828
GSM972314	0.250929	0.625667	0.758733	0.648558	0.64666	0.768599	0.22671	0.751701	0.425115	0.62438	0.753202	0.392172	0.336505	0.733982	0.51661	0.631325	0.143561	0.708094	0.599199	0.592164	0.50077	0.413366	0.439227
GSM972315	0.211974	0.521197	0.629711	0.61264	0.665401	0.689518	0.276901	0.721021	0.315453	0.640394	0.648588	0.280246	0.381563	0.740977	0.402238	0.55377	0.198812	0.68395	0.451943	0.523303	0.44978	0.479993	0.502404
GSM972316	0.215783	0.616265	0.579194	0.648549	0.634396	0.744944	0.25849	0.666943	0.227651	0.646179	0.703006	0.362308	0.385993	0.724055	0.480049	0.614749	0.301472	0.72188	0.505315	0.483824	0.453725	0.42323	0.521004
GSM972317	0.177713	0.600626	0.617592	0.650333	0.669655	0.735396	0.204769	0.693696	0.280742	0.645282	0.637577	0.350959	0.388435	0.729542	0.472279	0.624274	0.23466	0.67555	0.49134	0.511627	0.463606	0.413348	0.492433
GSM972318	0.250779	0.612344	0.592264	0.576595	0.678414	0.730418	0.438527	0.679827	0.24603	0.609098	0.646742	0.332332	0.470945	0.707453	0.447589	0.604625	0.165006	0.692479	0.478722	0.442571	0.441833	0.418574	0.412624
GSM972319	0.188433	0.565568	0.523029	0.574643	0.690445	0.76352	0.166156	0.680636	0.220138	0.586499	0.538036	0.260411	0.352867	0.752649	0.441372	0.580671	0.174977	0.685015	0.423138	0.41813	0.433063	0.439523	0.384186
GSM972320	0.165716	0.488936	0.510266	0.566916	0.654152	0.738382	0.364857	0.698947	0.199114	0.63503	0.542097	0.271246	0.39411	0.740074	0.449192	0.595588	0.193888	0.697469	0.413316	0.47365	0.41517	0.48068	0.362988
GSM972321	0.373591	0.578374	0.583092	0.583753	0.665964	0.687653	0.281683	0.692491	0.233789	0.634874	0.67065	0.318938	0.388595	0.725617	0.475276	0.607866	0.250796	0.707434	0.445578	0.507009	0.452411	0.406183	0.456202
GSM972322	0.495357	0.622223	0.71724	0.659058	0.67849	0.721121	0.269918	0.701631	0.418175	0.595727	0.760891	0.336703	0.385491	0.746802	0.407733	0.647879	0.251026	0.702656	0.546452	0.497482	0.507481	0.439691	0.45208
GSM972323	0.236371	0.452936	0.496207	0.551491	0.652042	0.690191	0.222412	0.660879	0.219069	0.579323	0.481393	0.259539	0.315931	0.72434	0.416621	0.558991	0.0947853	0.70803	0.381514	0.449274	0.390796	0.398041	0.364565
GSM972324	0.13546	0.51543	0.662218	0.556187	0.652665	0.765944	0.252387	0.659804	0.163669	0.592704	0.55694	0.278107	0.349693	0.715241	0.49369	0.60201	0.169869	0.702403	0.453067	0.464515	0.418449	0.448918	0.435616
GSM972325	0.278066	0.71405	0.65671	0.656946	0.671624	0.75911	0.238442	0.753876	0.28998	0.627219	0.723193	0.348854	0.501841	0.730333	0.526269	0.594715	0.262743	0.733258	0.569124	0.511887	0.46729	0.484318	0.558416
GSM972326	0.199317	0.368203	0.622541	0.583409	0.688868	0.767152	0.251744	0.668425	0.201336	0.600886	0.666089	0.339709	0.363314	0.792373	0.393232	0.570552	0.307846	0.682237	0.402038	0.484634	0.433383	0.496729	0.44484
GSM972327	0.321267	0.59744	0.696576	0.690748	0.671805	0.752229	0.468853	0.757661	0.38999	0.697896	0.816806	0.449991	0.517555	0.775325	0.524026	0.67325	0.368526	0.742543	0.636516	0.589131	0.517891	0.478703	0.498407
GSM972328	0.107762	0.543699	0.530549	0.545321	0.609262	0.69454	0.284406	0.693438	0.198717	0.653282	0.53178	0.28532	0.444595	0.717803	0.457511	0.611376	0.106965	0.667393	0.458124	0.457134	0.425106	0.37951	0.445959
GSM972329	0.346735	0.6229	0.65166	0.593162	0.671167	0.710984	0.418996	0.735422	0.353369	0.670349	0.709177	0.350145	0.475618	0.736233	0.481964	0.627719	0.265382	0.745293	0.544281	0.514201	0.486136	0.437417	0.451836
GSM972330	0.324504	0.643982	0.704903	0.67929	0.652173	0.722271	0.24197	0.76287	0.29347	0.6847	0.763357	0.340385	0.436963	0.735495	0.493368	0.63626	0.178508	0.717636	0.585393	0.539278	0.507855	0.464036	0.47769
GSM972331	0.222769	0.5989	0.597221	0.60556	0.664624	0.714966	0.261725	0.677725	0.268628	0.607771	0.648103	0.29804	0.333329	0.736332	0.454241	0.591472	0.173165	0.673746	0.51168	0.500937	0.45196	0.385943	0.371946
GSM972332	0.164209	0.593826	0.545469	0.586752	0.618806	0.771293	0.189201	0.690501	0.221573	0.634086	0.643905	0.303461	0.426989	0.720121	0.521741	0.612923	0.239073	0.684812	0.472246	0.502006	0.452314	0.417568	0.551892
GSM972333	0.198048	0.553226	0.567565	0.565606	0.681583	0.702729	0.303529	0.705055	0.195698	0.625072	0.5398	0.290602	0.337641	0.697453	0.422782	0.630733	0.18985	0.710406	0.462476	0.472354	0.426565	0.419904	0.441241
GSM972334	0.359928	0.766019	0.878626	0.667001	0.642758	0.753086	0.33013	0.740049	0.487998	0.657389	0.859665	0.443475	0.497988	0.722492	0.602146	0.6981	0.222699	0.717591	0.674015	0.589125	0.544337	0.447349	0.575362
GSM972335	0.301658	0.629037	0.60781	0.608005	0.661997	0.733967	0.260031	0.688104	0.211318	0.636111	0.604538	0.323219	0.302713	0.745889	0.454308	0.599983	0.230415	0.641655	0.494359	0.45633	0.43922	0.413635	0.379874
GSM972336	0.259859	0.507205	0.559822	0.575007	0.656132	0.682626	0.265075	0.681109	0.259639	0.613299	0.581627	0.287835	0.377482	0.717911	0.454394	0.615929	0.15422	0.694414	0.422147	0.47656	0.413588	0.439645	0.392661
GSM972337	0.715075	0.781628	0.905167	0.697374	0.679509	0.749485	0.300381	0.760005	0.662171	0.695185	0.866256	0.444544	0.474158	0.764048	0.536856	0.677013	0.342861	0.727023	0.654421	0.595891	0.577675	0.489491	0.562116
GSM972338	0.341784	0.556573	0.618051	0.618619	0.676761	0.729443	0.274994	0.691061	0.32887	0.611559	0.63268	0.308975	0.373734	0.75542	0.452734	0.620847	0.195843	0.694391	0.499598	0.483535	0.454262	0.423299	0.374642
GSM972339	0.220156	0.540856	0.570174	0.573381	0.717216	0.736366	0.306818	0.692192	0.299891	0.617384	0.56956	0.282423	0.352829	0.700005	0.47362	0.613144	0.15064	0.698649	0.448465	0.458373	0.451799	0.446101	0.467583
GSM972340	0.15154	0.522132	0.529251	0.621776	0.666251	0.722159	0.318446	0.725624	0.191441	0.64648	0.703792	0.338624	0.41143	0.755291	0.47975	0.609869	0.323758	0.749074	0.598733	0.494952	0.447862	0.387887	0.335775
GSM972341	0.200013	0.605614	0.683395	0.653038	0.655578	0.723387	0.28346	0.708359	0.258701	0.633139	0.699279	0.324111	0.364204	0.711255	0.480782	0.606585	0.0814026	0.680264	0.533944	0.520345	0.473897	0.389557	0.433084
GSM972342	0.270411	0.501776	0.588331	0.58473	0.667746	0.702502	0.303309	0.694986	0.274246	0.593468	0.566602	0.284394	0.342613	0.747313	0.435579	0.593748	0.154088	0.722485	0.484249	0.478491	0.45829	0.440545	0.369207
GSM972343	0.153369	0.54041	0.563003	0.608261	0.683506	0.716054	0.318345	0.645723	0.192248	0.612753	0.634302	0.299747	0.316249	0.729322	0.439435	0.603591	0.0974655	0.69338	0.537671	0.517156	0.431577	0.409606	0.483394
GSM972344	0.125505	0.603527	0.491204	0.576118	0.629451	0.742294	0.294523	0.666555	0.152828	0.599198	0.602715	0.293184	0.315819	0.69745	0.45048	0.555726	0.11942	0.722221	0.481613	0.45207	0.40376	0.373852	0.431291
GSM972345	0.147797	0.385391	0.53773	0.569701	0.652299	0.705155	0.332391	0.690265	0.306892	0.622767	0.705718	0.353311	0.402961	0.722639	0.490825	0.669948	0.189261	0.68376	0.50864	0.507768	0.487718	0.398499	0.448695
GSM972346	0.120033	0.601435	0.549226	0.519327	0.636448	0.736786	0.231525	0.648493	0.150581	0.61866	0.593474	0.270652	0.296186	0.74438	0.473024	0.580351	0.189004	0.669628	0.317291	0.405497	0.4202	0.472236	0.582143
GSM972347	0.303826	0.571719	0.646071	0.58892	0.666176	0.694029	0.15976	0.697223	0.238543	0.545919	0.581684	0.282434	0.331527	0.74611	0.448144	0.604007	0.12365	0.707138	0.478507	0.459516	0.452608	0.401575	0.363233
GSM972348	0.241593	0.583271	0.583915	0.632329	0.661084	0.704218	0.299434	0.67661	0.205217	0.558444	0.592337	0.272226	0.416937	0.726171	0.382623	0.577144	0.190221	0.686551	0.458922	0.482177	0.433232	0.446138	0.471556
GSM972349	0.425684	0.631211	0.625263	0.651148	0.672636	0.772019	0.462641	0.722911	0.339827	0.694476	0.812998	0.424442	0.664001	0.726353	0.582937	0.688672	0.258334	0.740647	0.660359	0.596595	0.582052	0.396123	0.569738
GSM972350	0.258082	0.581228	0.571569	0.549841	0.67397	0.67957	0.297118	0.660188	0.218046	0.573811	0.495668	0.241511	0.351849	0.746849	0.391867	0.495507	0.153193	0.670807	0.369656	0.448177	0.419708	0.429352	0.518359
GSM972351	0.262235	0.53676	0.565182	0.590745	0.625116	0.717771	0.226861	0.703003	0.210915	0.617722	0.536924	0.250345	0.361806	0.781108	0.418552	0.569571	0.248569	0.662983	0.396074	0.46302	0.438472	0.437565	0.430476
GSM972352	0.214962	0.556933	0.533952	0.619572	0.665077	0.73511	0.405433	0.725052	0.337867	0.663644	0.674688	0.366056	0.442783	0.711136	0.562243	0.637625	0.0867837	0.753823	0.541494	0.504904	0.485559	0.46788	0.433792
GSM972353	0.389275	0.70156	0.736438	0.613196	0.67027	0.703061	0.206104	0.739412	0.418418	0.63003	0.679789	0.355593	0.39874	0.739051	0.508594	0.617351	0.166536	0.675063	0.557302	0.517319	0.487228	0.438743	0.506918
GSM972354	0.238281	0.656369	0.731403	0.600103	0.679751	0.676251	0.238713	0.686077	0.256251	0.633826	0.616127	0.284057	0.273129	0.71443	0.485715	0.624053	0.0610951	0.697453	0.440383	0.464672	0.45946	0.409569	0.507966
GSM972355	0.196891	0.53059	0.57731	0.5719	0.691174	0.768429	0.269426	0.705199	0.200117	0.660302	0.626937	0.309199	0.338507	0.730472	0.523696	0.637	0.127217	0.684637	0.474859	0.467573	0.450784	0.430799	0.477728
GSM972356	0.267428	0.684721	0.688353	0.611281	0.67606	0.691501	0.322915	0.687107	0.289972	0.591979	0.65847	0.270042	0.360006	0.737889	0.427845	0.575212	0.195303	0.697792	0.479165	0.458461	0.432538	0.408274	0.433482
GSM972357	0.392671	0.368407	0.61216	0.599531	0.618687	0.773609	0.33042	0.686489	0.267833	0.597826	0.660376	0.291506	0.354831	0.791703	0.442787	0.602752	0.28602	0.693016	0.46042	0.481006	0.449764	0.495101	0.335606
GSM972358	0.290576	0.685317	0.606138	0.648353	0.653415	0.719597	0.342087	0.66397	0.296577	0.622204	0.666287	0.329538	0.385488	0.734869	0.466673	0.601091	0.144756	0.729574	0.516719	0.503523	0.463254	0.411391	0.438926
GSM972359	0.406768	0.521175	0.645255	0.60841	0.662254	0.675309	0.452518	0.728803	0.336158	0.676609	0.797821	0.373041	0.648211	0.730001	0.499741	0.670401	0.353514	0.735532	0.673024	0.563908	0.504612	0.399564	0.473832
GSM972360	0.179882	0.636044	0.665834	0.614772	0.638258	0.742728	0.300192	0.684879	0.267978	0.64664	0.653163	0.319551	0.386569	0.712972	0.480354	0.63205	0.130689	0.652191	0.520518	0.527954	0.44563	0.425272	0.525581
GSM972361	0.49324	0.753681	0.902662	0.674758	0.705912	0.72245	0.383551	0.796268	0.533282	0.674698	0.957637	0.508211	0.488989	0.769548	0.613001	0.686255	0.164215	0.75784	0.794404	0.62437	0.622887	0.39744	0.588051
GSM972362	0.3001	0.610173	0.615338	0.583395	0.680629	0.747002	0.276596	0.668461	0.222897	0.604257	0.558144	0.289275	0.411686	0.712008	0.453283	0.628235	0.156948	0.701252	0.44471	0.443334	0.443583	0.448332	0.386932
GSM972363	0.204405	0.584043	0.651004	0.649423	0.669025	0.753016	0.276054	0.72985	0.238152	0.580895	0.717729	0.35473	0.414146	0.721008	0.488652	0.622577	0.236272	0.69674	0.613512	0.51577	0.494477	0.541763	0.378562
GSM972364	0.17277	0.52636	0.483546	0.582446	0.664782	0.733214	0.208211	0.627835	0.216907	0.546116	0.625772	0.289272	0.344892	0.707935	0.446556	0.584287	0.18816	0.680839	0.356907	0.430361	0.386123	0.466815	0.547175
GSM972365	0.43912	0.614847	0.581099	0.673032	0.647326	0.769572	0.328298	0.757677	0.387558	0.679063	0.826365	0.428015	0.560062	0.750528	0.527377	0.675045	0.249713	0.724519	0.697869	0.57498	0.53348	0.453066	0.530379
GSM972366	0.334622	0.565726	0.64814	0.636108	0.689099	0.762462	0.360623	0.759655	0.300898	0.67512	0.708306	0.393787	0.480362	0.736778	0.486954	0.630666	0.237048	0.676826	0.529155	0.486124	0.489525	0.450146	0.486338
GSM972367	0.339471	0.412245	0.574552	0.625388	0.670191	0.77315	0.24653	0.72254	0.302438	0.661263	0.775926	0.421951	0.402434	0.795939	0.523297	0.711692	0.175758	0.727339	0.700995	0.554377	0.496553	0.453461	0.343495
GSM972368	0.248918	0.584349	0.675498	0.614809	0.654548	0.695895	0.273042	0.674349	0.171665	0.571708	0.565391	0.278175	0.292892	0.715365	0.426279	0.548339	0.276949	0.628807	0.429043	0.425273	0.427579	0.470943	0.375181
GSM972369	0.177874	0.642526	0.592737	0.706229	0.663984	0.74064	0.433698	0.744524	0.321102	0.684504	0.831622	0.48092	0.566368	0.73505	0.562232	0.695895	0.340483	0.759325	0.691002	0.593587	0.535163	0.44167	0.437427
GSM972370	0.304997	0.537412	0.626182	0.602246	0.678472	0.729081	0.242639	0.663482	0.259545	0.624254	0.676467	0.30445	0.330807	0.751594	0.442737	0.632665	0.255766	0.717742	0.526524	0.477835	0.444878	0.450082	0.350285
GSM972371	0.266859	0.527171	0.53639	0.49496	0.633788	0.682562	0.361948	0.699504	0.199127	0.626908	0.650749	0.275163	0.314648	0.696357	0.453352	0.589173	0.0679023	0.688414	0.435392	0.464086	0.432772	0.413121	0.424824
GSM972372	0.244328	0.585707	0.562443	0.650695	0.712625	0.772399	0.248685	0.758143	0.274605	0.690177	0.692877	0.295078	0.339867	0.742984	0.471833	0.644336	0.270854	0.741239	0.559236	0.501293	0.469533	0.471464	0.447687
GSM972373	0.0606452	0.421408	0.466304	0.508275	0.621586	0.744095	0.27102	0.661371	0.131795	0.54804	0.418549	0.21701	0.280143	0.729392	0.400901	0.555178	0.0952772	0.717562	0.307909	0.435579	0.37375	0.457241	0.364915
GSM972374	0.334446	0.605764	0.710169	0.619685	0.648077	0.74752	0.311505	0.712501	0.235879	0.630183	0.67513	0.355211	0.414104	0.731118	0.500501	0.620788	0.19922	0.707688	0.499385	0.524876	0.462884	0.472207	0.422576
GSM972375	0.146122	0.489186	0.554984	0.607925	0.697057	0.745785	0.315542	0.681046	0.247489	0.655233	0.672913	0.361231	0.385016	0.729322	0.501637	0.644205	0.208159	0.72399	0.557546	0.470794	0.46025	0.448796	0.43203
GSM972376	0.0641033	0.48937	0.508984	0.590994	0.626141	0.746052	0.298846	0.686475	0.140275	0.597605	0.550833	0.289927	0.361177	0.714678	0.489979	0.630849	0.0719567	0.709536	0.479491	0.459331	0.443543	0.437048	0.371425
GSM972377	0.375286	0.576455	0.68129	0.619014	0.693367	0.756997	0.263139	0.718467	0.322066	0.652283	0.795151	0.388577	0.383828	0.738801	0.516875	0.680958	0.190454	0.721019	0.581838	0.509827	0.538731	0.430046	0.440729
GSM972378	0.270332	0.548886	0.494646	0.602422	0.666885	0.731949	0.234921	0.69121	0.261741	0.589148	0.677358	0.354276	0.477545	0.734887	0.510379	0.64485	0.292014	0.743052	0.52999	0.481979	0.459003	0.370343	0.364944
GSM972379	0.393054	0.462253	0.661693	0.629757	0.688854	0.75413	0.311113	0.659439	0.26634	0.607978	0.667596	0.307795	0.313171	0.759196	0.39531	0.611351	0.165533	0.701723	0.444907	0.468083	0.457361	0.464592	0.35654
GSM972380	0.422638	0.634628	0.635058	0.62994	0.698199	0.73726	0.370636	0.729885	0.310257	0.650983	0.769422	0.315776	0.521096	0.707813	0.512581	0.65524	0.161533	0.681591	0.621619	0.541717	0.52543	0.415059	0.540641
GSM972381	0.141295	0.321309	0.44644	0.561341	0.671957	0.797892	0.196099	0.645245	0.184697	0.604845	0.632828	0.33478	0.29705	0.760391	0.463495	0.631023	0.171559	0.735347	0.527382	0.492279	0.427365	0.461124	0.294855
GSM972382	0.0866925	0.524613	0.586017	0.576399	0.643818	0.735574	0.243437	0.716007	0.229177	0.58911	0.598804	0.283869	0.312448	0.723239	0.426452	0.567611	0.143322	0.672921	0.505149	0.463404	0.419249	0.463556	0.412351
GSM972383	0.30923	0.545749	0.593109	0.587789	0.669809	0.763288	0.263065	0.672684	0.156599	0.608242	0.552741	0.295992	0.374624	0.743863	0.408806	0.602051	0.233094	0.706087	0.448171	0.45914	0.44869	0.454335	0.371285
GSM972384	0.111498	0.590907	0.48735	0.554347	0.664442	0.735862	0.292763	0.719727	0.177887	0.623033	0.531632	0.324573	0.492522	0.705791	0.470891	0.5766	0.26512	0.732128	0.46864	0.457028	0.415509	0.424987	0.433845
GSM972385	0.407771	0.619697	0.719794	0.623002	0.666172	0.719361	0.418707	0.706951	0.363533	0.654349	0.827395	0.413227	0.462206	0.754361	0.517291	0.694979	0.201799	0.715268	0.686369	0.5995	0.532514	0.423447	0.425759
GSM972386	0.245541	0.564682	0.55375	0.565839	0.676082	0.72896	0.249892	0.674223	0.239406	0.60976	0.571337	0.237033	0.34155	0.718889	0.434061	0.575554	0.152907	0.663952	0.436618	0.443793	0.432144	0.413058	0.416255
GSM972387	0.181197	0.569925	0.555661	0.595649	0.652352	0.741325	0.308246	0.672662	0.144156	0.607595	0.530238	0.294139	0.409039	0.702719	0.413148	0.558465	0.271542	0.69834	0.41195	0.442973	0.408716	0.447732	0.438625
GSM972388	0.0764205	0.512201	0.463027	0.52336	0.629869	0.738366	0.14664	0.65146	0.176827	0.583359	0.44042	0.219643	0.345918	0.708635	0.449092	0.558895	0.172319	0.667866	0.390273	0.465995	0.403005	0.366655	0.431038
GSM972389	0.175623	0.621093	0.668252	0.61178	0.646867	0.703373	0.23477	0.690625	0.302485	0.624324	0.719408	0.313457	0.328046	0.705683	0.456588	0.579035	0.140193	0.719157	0.435578	0.432908	0.42854	0.434164	0.608602
GSM972390	0.3548	0.519043	0.613365	0.630043	0.631172	0.800481	0.2484	0.646193	0.237023	0.61349	0.626887	0.276264	0.334561	0.737756	0.478823	0.633139	0.224624	0.696911	0.426499	0.501411	0.453913	0.425461	0.381129
GSM972391	0.211703	0.599667	0.668389	0.660771	0.652604	0.790072	0.178724	0.721673	0.208414	0.623893	0.750157	0.431003	0.357115	0.74925	0.502537	0.619237	0.293348	0.705706	0.549213	0.540074	0.474301	0.503228	0.475414
GSM972392	0.237371	0.571835	0.567786	0.598719	0.665422	0.768918	0.303853	0.695136	0.180372	0.61348	0.628884	0.302465	0.361702	0.755103	0.49565	0.639979	0.162202	0.697479	0.513815	0.467128	0.454913	0.465133	0.370634
GSM972393	0.239377	0.574569	0.638113	0.604763	0.629547	0.767575	0.335094	0.661676	0.22212	0.608228	0.645292	0.273198	0.387379	0.753185	0.443306	0.641144	0.113875	0.716725	0.498465	0.486631	0.428549	0.441905	0.428173
GSM972394	0.35439	0.462369	0.584149	0.630603	0.658001	0.781722	0.216568	0.710518	0.258994	0.647949	0.699662	0.326994	0.410276	0.747369	0.499987	0.634705	0.234234	0.706087	0.531289	0.534166	0.462341	0.491044	0.389613
GSM972395	0.241303	0.604617	0.595724	0.578898	0.673876	0.669349	0.349837	0.700162	0.241588	0.616291	0.603087	0.318628	0.485885	0.706186	0.46302	0.602063	0.108403	0.727203	0.474515	0.467399	0.450584	0.378677	0.447856
GSM972396	0.0668097	0.455971	0.446482	0.485246	0.682003	0.710761	0.247506	0.649583	0.135577	0.582103	0.4444	0.254185	0.235608	0.719683	0.355188	0.518533	0.07103	0.69395	0.283165	0.38822	0.386956	0.45137	0.505999
GSM972397	0.2649	0.633414	0.67361	0.613819	0.657044	0.744208	0.297506	0.676866	0.178236	0.60112	0.599382	0.308579	0.323309	0.733298	0.429034	0.569235	0.203998	0.681126	0.474744	0.447838	0.424619	0.385744	0.463745
GSM972398	0.291214	0.626212	0.645093	0.636768	0.648812	0.702456	0.383428	0.744793	0.306094	0.603507	0.667701	0.325708	0.362801	0.676131	0.455383	0.584183	0.295238	0.727302	0.520593	0.46111	0.474892	0.418791	0.438528
GSM972399	0.134151	0.564892	0.530078	0.584624	0.704578	0.748325	0.295329	0.676853	0.220862	0.618465	0.5652	0.273999	0.375835	0.70566	0.477374	0.578435	0.211283	0.700931	0.428782	0.480519	0.40979	0.368084	0.410697
GSM972400	0.255203	0.582205	0.551149	0.636111	0.657191	0.767716	0.418301	0.742108	0.229306	0.670087	0.686076	0.331729	0.456015	0.750878	0.447294	0.611132	0.371964	0.727583	0.472615	0.495855	0.454842	0.441645	0.486681
GSM972401	0.430473	0.734375	0.676903	0.773078	0.662035	0.731115	0.40192	0.773874	0.432975	0.81464	0.916264	0.589025	0.652718	0.815391	0.546451	0.689045	0.670732	0.838913	0.752378	0.622459	0.631385	0.455199	0.524353
GSM972402	0.20325	0.503122	0.535223	0.6109	0.707666	0.753711	0.319117	0.668639	0.291242	0.644638	0.643243	0.338949	0.43107	0.772057	0.493284	0.653552	0.20978	0.721388	0.439803	0.529257	0.472607	0.446242	0.46758
GSM972403	0.193915	0.587766	0.56763	0.673025	0.630653	0.777309	0.200255	0.695371	0.31947	0.599171	0.754094	0.405543	0.403189	0.745695	0.468505	0.615344	0.293442	0.686653	0.531356	0.543366	0.457996	0.456004	0.449028
GSM972404	0.231146	0.570035	0.585246	0.58973	0.680803	0.704756	0.359586	0.71771	0.232626	0.623829	0.659153	0.296076	0.4791	0.744613	0.461212	0.622723	0.166348	0.680726	0.515699	0.494694	0.457356	0.462165	0.443987
GSM972405	0.201322	0.587411	0.573119	0.651481	0.652102	0.7474	0.286338	0.719417	0.265487	0.643263	0.722489	0.346781	0.380391	0.73886	0.474542	0.629252	0.253848	0.714371	0.586247	0.497167	0.464486	0.461944	0.395445
GSM972406	0.29509	0.66055	0.677451	0.659329	0.665473	0.762167	0.298931	0.7519	0.377423	0.688189	0.809945	0.427328	0.499525	0.76569	0.537745	0.632771	0.262902	0.738041	0.622632	0.585123	0.511906	0.448162	0.49883
GSM972407	0.201614	0.492856	0.556167	0.572285	0.669557	0.733068	0.2862	0.700653	0.192487	0.600049	0.609322	0.319629	0.384074	0.705831	0.488689	0.630952	0.124356	0.745464	0.475105	0.453833	0.434048	0.396372	0.394861
GSM972408	0.103332	0.64887	0.534062	0.734329	0.665164	0.726865	0.272243	0.736461	0.278632	0.705072	0.739172	0.427407	0.464328	0.731251	0.470581	0.648257	0.475321	0.773122	0.581362	0.54707	0.471569	0.479944	0.45917
GSM972409	0.407686	0.670559	0.841614	0.682935	0.732131	0.761616	0.31369	0.800891	0.448065	0.675792	0.930096	0.542921	0.490033	0.78396	0.570515	0.710434	0.142305	0.751484	0.747112	0.675643	0.58528	0.441451	0.540056
GSM972410	0.253262	0.485672	0.589007	0.643552	0.69022	0.792678	0.241067	0.714784	0.252786	0.651006	0.76845	0.42326	0.476331	0.756042	0.529329	0.701285	0.26266	0.71728	0.605316	0.559375	0.516942	0.466948	0.395232
GSM972411	0.171596	0.596303	0.549026	0.585421	0.675418	0.718174	0.327968	0.660113	0.227904	0.62332	0.56194	0.243192	0.339429	0.740258	0.44378	0.556863	0.140212	0.688481	0.42416	0.440567	0.429158	0.396045	0.420506
GSM972412	0.360353	0.546153	0.562691	0.561833	0.636486	0.761404	0.355934	0.699613	0.214639	0.617296	0.588714	0.227315	0.445876	0.721207	0.437084	0.60516	0.078739	0.773201	0.506595	0.464852	0.421713	0.419216	0.465323
GSM972413	0.228159	0.480206	0.589031	0.655623	0.680274	0.703592	0.30054	0.750111	0.367188	0.666843	0.802535	0.405742	0.49411	0.744163	0.521369	0.686433	0.147716	0.749719	0.726962	0.577998	0.524649	0.430909	0.434676
GSM972414	0.22888	0.653372	0.605081	0.584414	0.648666	0.713478	0.341825	0.65996	0.273406	0.569124	0.553411	0.278189	0.426373	0.697267	0.433688	0.613802	0.114743	0.703925	0.492494	0.465505	0.422617	0.425587	0.406112
GSM972415	0.213777	0.563433	0.521514	0.543843	0.658255	0.689744	0.371469	0.649851	0.166208	0.597863	0.481753	0.239689	0.352271	0.738812	0.395299	0.539669	0.188486	0.685108	0.387768	0.414474	0.39001	0.398456	0.416454
GSM972416	0.10672	0.46118	0.514796	0.572158	0.688406	0.768739	0.304945	0.714014	0.183394	0.641289	0.583473	0.304879	0.428261	0.738902	0.44992	0.611541	0.212676	0.673031	0.444922	0.521443	0.453943	0.45627	0.407422
GSM972417	0.125866	0.50496	0.502198	0.584752	0.679653	0.739898	0.286793	0.683921	0.241215	0.664865	0.613317	0.289935	0.30923	0.747942	0.461237	0.626896	0.167057	0.696996	0.48614	0.503992	0.422993	0.413346	0.376773
GSM972418	0.189134	0.474542	0.564641	0.562273	0.67089	0.727613	0.200253	0.673802	0.142359	0.611402	0.522409	0.271439	0.292268	0.730264	0.426294	0.610721	0.150449	0.635853	0.459488	0.478512	0.420585	0.387835	0.414582
GSM972419	0.142373	0.530828	0.546741	0.545487	0.684723	0.744792	0.378364	0.723161	0.213792	0.643478	0.633312	0.322114	0.431189	0.723189	0.486971	0.635603	0.102407	0.694145	0.522258	0.467304	0.45083	0.360381	0.431714
GSM972420	0.518893	0.615019	0.767398	0.69133	0.691366	0.796832	0.17178	0.745642	0.372138	0.683994	0.845476	0.406468	0.40073	0.767708	0.559504	0.698952	0.277585	0.707179	0.594978	0.552393	0.521267	0.457627	0.381782
GSM972421	0.109694	0.456982	0.521998	0.613731	0.643673	0.746726	0.390721	0.696656	0.203914	0.667625	0.644273	0.367509	0.49486	0.727606	0.50465	0.641861	0.24789	0.715156	0.581702	0.518983	0.455371	0.415611	0.37369
GSM972422	0.43314	0.542043	0.724525	0.681459	0.698785	0.753776	0.284952	0.786705	0.387728	0.65916	0.85993	0.479332	0.518457	0.739937	0.542232	0.687086	0.154272	0.707259	0.714448	0.587747	0.526462	0.474755	0.38194
GSM972423	0.303916	0.471982	0.607767	0.607225	0.651602	0.756405	0.242204	0.661134	0.215111	0.624965	0.627215	0.297357	0.322012	0.813094	0.441086	0.637634	0.234202	0.714218	0.423046	0.493784	0.448868	0.461049	0.390688
GSM972424	0.133869	0.428744	0.534883	0.533234	0.646571	0.757983	0.244745	0.691056	0.145624	0.601127	0.508855	0.27599	0.333742	0.761565	0.442566	0.621567	0.211031	0.705292	0.423179	0.464542	0.436397	0.492563	0.362416
GSM972425	0.197968	0.53926	0.50616	0.654385	0.652413	0.815646	0.324802	0.697348	0.265284	0.612283	0.731703	0.361964	0.464175	0.731094	0.511533	0.653188	0.323862	0.710355	0.497253	0.533152	0.462638	0.417357	0.437027
GSM972426	0.433894	0.483121	0.686565	0.605413	0.701557	0.748482	0.351021	0.724451	0.227788	0.644403	0.794892	0.393004	0.480987	0.770335	0.516534	0.662425	0.3284	0.692236	0.596926	0.53807	0.494317	0.46203	0.34273
GSM972427	0.200193	0.442657	0.543018	0.577174	0.639807	0.746766	0.268012	0.685635	0.154181	0.605688	0.592923	0.339453	0.285378	0.727202	0.425471	0.635005	0.126447	0.756624	0.435953	0.445437	0.421062	0.431283	0.372494
GSM972428	0.227841	0.532329	0.626417	0.626015	0.6908	0.774097	0.381904	0.683927	0.189722	0.674403	0.716575	0.392604	0.507252	0.712	0.537627	0.679091	0.279225	0.712712	0.509976	0.500896	0.491021	0.428215	0.424764
GSM972429	0.425557	0.541052	0.616144	0.631796	0.671546	0.765532	0.273495	0.673471	0.309524	0.621229	0.684878	0.347645	0.451849	0.776442	0.436604	0.642874	0.36527	0.671234	0.460937	0.492812	0.464458	0.515519	0.415443
GSM972430	0.511479	0.686448	0.706041	0.675225	0.697321	0.741449	0.349895	0.762244	0.370847	0.711556	0.798305	0.365569	0.523586	0.75537	0.509846	0.643017	0.39129	0.718464	0.558861	0.526684	0.526816	0.46366	0.559933
GSM972431	0.357238	0.701362	0.756695	0.587852	0.683852	0.713646	0.389686	0.766433	0.328477	0.639901	0.736414	0.34364	0.486456	0.730173	0.479934	0.617622	0.210554	0.700186	0.542964	0.534858	0.501847	0.423935	0.516785
GSM972432	0.134811	0.422705	0.503852	0.592301	0.656845	0.732214	0.263432	0.713842	0.238124	0.652488	0.574259	0.31285	0.360328	0.717504	0.44246	0.63452	0.185093	0.689349	0.430713	0.478881	0.425481	0.466147	0.434636
GSM972433	0.329206	0.626287	0.633248	0.644995	0.67444	0.685349	0.476775	0.770733	0.30323	0.714869	0.762587	0.412259	0.650186	0.747443	0.553898	0.650248	0.280696	0.759126	0.642309	0.534005	0.543728	0.394984	0.525257
GSM972434	0.317383	0.551868	0.566976	0.572613	0.662195	0.68666	0.308824	0.701726	0.31942	0.582346	0.571927	0.249047	0.38786	0.734472	0.415015	0.547143	0.27298	0.659911	0.413656	0.451958	0.430879	0.436063	0.423838
GSM972435	0.258897	0.478356	0.483734	0.56422	0.641039	0.723993	0.350212	0.679847	0.178104	0.612776	0.549913	0.27671	0.421456	0.736183	0.442075	0.607245	0.153018	0.712503	0.444112	0.46632	0.408903	0.447732	0.45623
GSM972436	0.0942309	0.467263	0.503616	0.612796	0.672827	0.757024	0.228357	0.722679	0.261583	0.620144	0.644879	0.310276	0.318786	0.728726	0.440698	0.580662	0.195814	0.709762	0.552873	0.491605	0.445931	0.45501	0.403501
GSM972437	0.310487	0.574818	0.60928	0.614986	0.665514	0.726787	0.280288	0.746742	0.29792	0.644732	0.75457	0.375018	0.441963	0.724838	0.513449	0.648231	0.137313	0.744206	0.578851	0.537493	0.496415	0.379443	0.406147
GSM972438	0.1113	0.629973	0.597568	0.689833	0.662324	0.72093	0.407029	0.720217	0.288573	0.712142	0.803215	0.454725	0.511706	0.717298	0.548972	0.673229	0.268379	0.738	0.671828	0.536539	0.546924	0.423036	0.569316
GSM972439	0.237713	0.507801	0.50095	0.545208	0.628892	0.617308	0.304155	0.679852	0.188359	0.585332	0.564399	0.283628	0.340189	0.70105	0.447029	0.589094	0.128937	0.714203	0.415266	0.456826	0.435546	0.40843	0.425939
GSM972440	0.282862	0.686908	0.679351	0.704249	0.661308	0.721992	0.359284	0.78075	0.435828	0.616058	0.766985	0.419335	0.521901	0.718773	0.537297	0.622987	0.219851	0.718625	0.635085	0.581681	0.526495	0.440035	0.520916
GSM972441	0.390992	0.583441	0.711897	0.624899	0.693914	0.728272	0.416272	0.79666	0.418222	0.693233	0.815165	0.396663	0.517009	0.742936	0.53007	0.641947	0.243746	0.775315	0.583476	0.536863	0.506926	0.421502	0.439557
GSM972442	0.580391	0.724241	0.819697	0.615535	0.674673	0.703106	0.312116	0.723162	0.554639	0.596463	0.714991	0.332364	0.365109	0.774027	0.485836	0.574971	0.158032	0.75441	0.567547	0.512784	0.517261	0.412498	0.447623
GSM972443	0.226058	0.58515	0.625952	0.670089	0.641031	0.714076	0.286706	0.692552	0.246011	0.586279	0.605523	0.269221	0.328086	0.741278	0.47833	0.598369	0.243826	0.666879	0.450985	0.473832	0.455055	0.509279	0.434042
GSM972444	0.351698	0.68833	0.688939	0.681591	0.67835	0.809716	0.402565	0.73979	0.408911	0.722131	0.797724	0.382437	0.521206	0.736174	0.556598	0.640258	0.229453	0.739741	0.599825	0.506063	0.531201	0.381502	0.571272
GSM972445	0.224207	0.663658	0.742801	0.634557	0.623658	0.757555	0.221122	0.668218	0.306094	0.653761	0.713742	0.343479	0.380891	0.759447	0.479733	0.627091	0.132977	0.671351	0.486928	0.51562	0.501309	0.416207	0.500709
GSM972447	0.307289	0.648363	0.667682	0.656295	0.661624	0.767741	0.306211	0.772423	0.251031	0.654915	0.723147	0.372032	0.491186	0.737899	0.464834	0.618973	0.262652	0.701081	0.51694	0.530142	0.48782	0.397707	0.529937
GSM972449	0.241334	0.587998	0.600775	0.634685	0.670085	0.765493	0.274466	0.728805	0.216565	0.62712	0.682096	0.33046	0.43069	0.731082	0.49473	0.647297	0.262016	0.743359	0.58151	0.490795	0.452242	0.437942	0.406472
GSM972450	0.224487	0.632606	0.589845	0.648393	0.687031	0.676524	0.337256	0.697445	0.205229	0.606318	0.592878	0.263794	0.418892	0.767503	0.47968	0.568624	0.212654	0.703343	0.470119	0.449655	0.434984	0.397353	0.373275
GSM972451	0.0831629	0.541687	0.569456	0.525292	0.656129	0.680393	0.303384	0.665837	0.182864	0.600491	0.609008	0.311598	0.270817	0.716398	0.377923	0.566084	0.136581	0.659998	0.400866	0.417698	0.392942	0.368007	0.429252
GSM972452	0.406024	0.784704	0.878289	0.681288	0.657412	0.755359	0.319607	0.716735	0.419765	0.64221	0.909047	0.46509	0.472077	0.730713	0.558404	0.685688	0.257722	0.718899	0.668608	0.599257	0.596521	0.454449	0.605003
GSM972453	0.149599	0.55538	0.56203	0.628449	0.672748	0.710091	0.260759	0.703183	0.276078	0.621918	0.651755	0.339083	0.307457	0.752587	0.452704	0.558891	0.233923	0.711528	0.409442	0.473101	0.429436	0.495132	0.499844
GSM972454	0.374115	0.633847	0.678339	0.611205	0.656865	0.732324	0.406141	0.714172	0.303717	0.612141	0.67196	0.305114	0.426482	0.747193	0.449508	0.593789	0.198583	0.76645	0.500698	0.497629	0.47503	0.420936	0.39509
GSM972455	0.232505	0.685012	0.683968	0.770154	0.684048	0.790348	0.306583	0.785342	0.377182	0.733461	0.864959	0.551524	0.630704	0.742546	0.57307	0.689803	0.481444	0.758895	0.755108	0.608467	0.549005	0.454471	0.552239
GSM972456	0.21205	0.510105	0.552232	0.580666	0.653727	0.744209	0.239118	0.695159	0.193186	0.676355	0.602653	0.284752	0.281334	0.724502	0.450059	0.639255	0.115172	0.729462	0.488691	0.467207	0.416072	0.42581	0.365951
GSM972457	0.281084	0.560296	0.604753	0.604072	0.635766	0.711697	0.399424	0.70335	0.207899	0.588605	0.615675	0.288768	0.399687	0.757339	0.40794	0.577178	0.136823	0.677669	0.407407	0.493357	0.456969	0.431542	0.463222
GSM972458	0.331396	0.804981	0.814237	0.702893	0.666989	0.724906	0.375441	0.692206	0.394646	0.686946	0.84859	0.405316	0.464022	0.735592	0.547774	0.673884	0.213903	0.694362	0.609211	0.59496	0.559697	0.488577	0.545276
GSM972459	0.220299	0.542244	0.505586	0.551689	0.688683	0.761183	0.301158	0.723309	0.251531	0.664518	0.625667	0.338003	0.432666	0.679893	0.43024	0.596847	0.26809	0.683853	0.466838	0.474336	0.43222	0.457621	0.508106
GSM972460	0.181145	0.574845	0.56745	0.573422	0.70658	0.77024	0.248322	0.711255	0.295813	0.59629	0.550191	0.31435	0.330846	0.720111	0.47262	0.628048	0.1511	0.687514	0.444285	0.47356	0.46401	0.410727	0.471713
GSM972461	0.164797	0.617967	0.592448	0.555355	0.667235	0.725531	0.2893	0.675939	0.194744	0.603054	0.560006	0.278069	0.298079	0.714835	0.441394	0.597432	0.0862779	0.678651	0.424321	0.452331	0.419851	0.466707	0.435284
GSM972462	0.189055	0.613209	0.639042	0.587538	0.688708	0.714525	0.273623	0.686865	0.172253	0.555676	0.595454	0.278281	0.364019	0.708948	0.447345	0.590499	0.159926	0.710878	0.486225	0.458652	0.439588	0.384205	0.444174
GSM972463	0.327667	0.473537	0.568475	0.577532	0.671875	0.713061	0.37138	0.677558	0.212919	0.614591	0.618537	0.298366	0.374077	0.758213	0.417436	0.583204	0.0944787	0.703847	0.435612	0.473042	0.428528	0.475519	0.43812
GSM972464	0.484515	0.597829	0.644909	0.58321	0.645964	0.725116	0.451917	0.713833	0.381746	0.621747	0.713903	0.283245	0.520014	0.74513	0.515151	0.652193	0.181879	0.724625	0.585276	0.517216	0.485943	0.429686	0.385689
GSM972465	0.118745	0.582293	0.500672	0.61135	0.608548	0.725446	0.150687	0.652423	0.154968	0.589714	0.610696	0.280345	0.402874	0.724047	0.450433	0.559784	0.149808	0.650901	0.469421	0.466287	0.413968	0.413397	0.53816
GSM972466	0.160349	0.662643	0.619136	0.583619	0.710762	0.682298	0.228431	0.684487	0.21699	0.622854	0.611198	0.296139	0.424536	0.726148	0.468994	0.551198	0.222977	0.692812	0.508905	0.473632	0.431178	0.430426	0.442084
GSM972467	0.343931	0.542409	0.559678	0.585235	0.633869	0.735173	0.401059	0.702632	0.332322	0.633134	0.691497	0.354136	0.492165	0.696986	0.557084	0.689623	0.129418	0.753105	0.576227	0.566647	0.522475	0.362406	0.501527
GSM972468	0.17989	0.571477	0.544004	0.584158	0.719904	0.694647	0.378817	0.665447	0.219069	0.668818	0.632755	0.283789	0.414137	0.734859	0.469189	0.595691	0.243127	0.721671	0.505168	0.47717	0.444366	0.445223	0.351897
GSM972469	0.264953	0.586739	0.561872	0.618022	0.688509	0.700779	0.347975	0.685371	0.25271	0.630171	0.643062	0.297311	0.422368	0.737285	0.474679	0.641373	0.149727	0.681966	0.478295	0.46404	0.46504	0.414241	0.436912
GSM972470	0.465969	0.812159	0.891957	0.747551	0.691654	0.720008	0.488623	0.770387	0.484471	0.706821	1	0.54417	0.601289	0.748137	0.57442	0.714904	0.412852	0.766637	0.800697	0.625557	0.630827	0.470379	0.574509
GSM972472	0.132545	0.580833	0.502243	0.610994	0.686309	0.750534	0.287563	0.696696	0.188414	0.660691	0.690908	0.385101	0.493386	0.690377	0.463233	0.550254	0.317914	0.710052	0.441461	0.450698	0.42695	0.451922	0.483106
GSM972473	0.280113	0.677732	0.644977	0.667698	0.635773	0.735373	0.240572	0.749037	0.329546	0.644031	0.706464	0.331874	0.396235	0.751461	0.436127	0.581132	0.340583	0.714291	0.543115	0.505761	0.489826	0.474118	0.520709
GSM972474	0.28325	0.603217	0.602115	0.629046	0.64991	0.723751	0.243622	0.723793	0.261899	0.639785	0.649643	0.312025	0.425282	0.702847	0.474245	0.645936	0.289449	0.709127	0.485206	0.483159	0.446607	0.441622	0.454139
GSM972475	0.24917	0.497473	0.631738	0.615738	0.65736	0.742598	0.254307	0.680044	0.280651	0.618042	0.690476	0.384259	0.373816	0.76068	0.426464	0.591826	0.283155	0.687877	0.406697	0.454439	0.428643	0.444921	0.48908
GSM972476	0.205715	0.52975	0.549527	0.634801	0.644457	0.751759	0.3507	0.761594	0.248049	0.687842	0.74596	0.394079	0.513655	0.719054	0.568924	0.681529	0.191267	0.76065	0.664213	0.543211	0.498859	0.405234	0.441939
GSM972477	0.25296	0.565576	0.586995	0.559261	0.621011	0.73939	0.214355	0.684156	0.193245	0.647126	0.531779	0.259491	0.391615	0.777988	0.475951	0.529061	0.204528	0.673507	0.353903	0.466286	0.436199	0.395575	0.433182
GSM972478	0.305703	0.567802	0.557699	0.626686	0.656583	0.750827	0.389852	0.713444	0.30489	0.604287	0.589014	0.259989	0.375847	0.736378	0.44265	0.615411	0.275357	0.695815	0.449998	0.469018	0.435259	0.453019	0.381293
GSM972479	0.239642	0.557963	0.526063	0.698367	0.685465	0.820698	0.456318	0.745941	0.385508	0.756216	0.891071	0.530813	0.653979	0.702824	0.590678	0.712688	0.302646	0.766535	0.777477	0.647538	0.550123	0.359934	0.546054
GSM972480	0.223191	0.507618	0.582793	0.597219	0.68396	0.724455	0.244065	0.688106	0.240338	0.598819	0.599135	0.300293	0.359544	0.755756	0.409882	0.569103	0.18441	0.674646	0.415237	0.463086	0.429685	0.465483	0.47826
GSM972481	0.295275	0.557123	0.565722	0.605893	0.658195	0.726456	0.321772	0.703061	0.23145	0.627344	0.63577	0.302336	0.414572	0.756679	0.500639	0.641824	0.105527	0.695128	0.543524	0.517811	0.480133	0.408101	0.391954
GSM972482	0.139965	0.481284	0.473046	0.593265	0.631546	0.744276	0.207181	0.712932	0.259148	0.642849	0.663852	0.313891	0.356404	0.724532	0.493824	0.619463	0.135131	0.695427	0.542575	0.476129	0.44861	0.461584	0.512129
GSM972483	0.130775	0.448653	0.482337	0.557928	0.631895	0.695164	0.221063	0.642405	0.172249	0.591445	0.557617	0.27647	0.263692	0.707047	0.496655	0.622846	0.0451856	0.649705	0.401841	0.448468	0.411526	0.382243	0.370671
GSM972484	0.130134	0.59617	0.55451	0.593552	0.681383	0.690235	0.343803	0.68995	0.291561	0.655094	0.640034	0.308688	0.41624	0.716446	0.476488	0.621958	0.0541202	0.691232	0.555091	0.473427	0.451717	0.381742	0.424161
GSM972485	0.253353	0.561206	0.617555	0.593399	0.693113	0.725585	0.391659	0.665806	0.228319	0.577568	0.641639	0.316204	0.451205	0.692265	0.4923	0.651774	0.112341	0.716143	0.455703	0.521521	0.466078	0.43361	0.418611
GSM972486	0.137045	0.510294	0.524428	0.557331	0.664238	0.736226	0.180088	0.682595	0.235338	0.586291	0.578834	0.287699	0.381168	0.729186	0.456985	0.636962	0.125256	0.696353	0.45371	0.473636	0.450467	0.481957	0.461229
GSM972487	0.292065	0.523262	0.556779	0.617832	0.665591	0.743884	0.223961	0.687587	0.219252	0.602505	0.626686	0.32012	0.395187	0.76276	0.442157	0.595669	0.277636	0.704693	0.448669	0.492243	0.439386	0.48243	0.443041
GSM972488	0.414497	0.596705	0.626412	0.617119	0.649833	0.690166	0.283932	0.721139	0.367883	0.60683	0.698301	0.305239	0.388721	0.740805	0.425657	0.552966	0.195999	0.687932	0.466315	0.487773	0.453267	0.496901	0.534783
GSM972489	0.291991	0.562592	0.618465	0.584019	0.681434	0.741666	0.302643	0.699992	0.19017	0.623149	0.68358	0.309992	0.433289	0.778029	0.42709	0.60489	0.209592	0.706707	0.463792	0.465635	0.453516	0.47099	0.503735
GSM972490	0.155922	0.60176	0.551165	0.54749	0.68493	0.702316	0.289915	0.658587	0.141835	0.616492	0.568631	0.278379	0.352064	0.715991	0.426964	0.573848	0.120339	0.687831	0.444389	0.445096	0.416805	0.431546	0.39742
GSM972491	0.149882	0.561226	0.525518	0.579945	0.653894	0.707491	0.258716	0.718258	0.197625	0.57973	0.568287	0.32423	0.439168	0.712773	0.494792	0.616508	0.144141	0.649834	0.487891	0.452276	0.421512	0.382042	0.378421
GSM972492	0.151438	0.612654	0.679319	0.611622	0.693082	0.709615	0.289522	0.686112	0.292283	0.611805	0.606306	0.262659	0.349761	0.690297	0.467988	0.591811	0.187749	0.684772	0.505399	0.469797	0.434742	0.451499	0.488481
GSM972493	0.239805	0.541143	0.58802	0.582962	0.695266	0.696219	0.406306	0.665916	0.204999	0.597161	0.554027	0.236417	0.35296	0.728085	0.46252	0.627434	0.159108	0.671435	0.467412	0.492573	0.480343	0.419599	0.431556
GSM972494	0.331912	0.656946	0.734754	0.623315	0.684528	0.722893	0.291722	0.705385	0.350297	0.652436	0.699013	0.316887	0.305559	0.724599	0.466937	0.634814	0.0880486	0.691365	0.459903	0.500772	0.488462	0.512732	0.484534
GSM972495	0.154253	0.477659	0.605328	0.569316	0.661112	0.723161	0.290546	0.690798	0.30375	0.579376	0.542257	0.288728	0.282557	0.758629	0.433509	0.574297	0.163147	0.709029	0.475588	0.48915	0.43807	0.39487	0.354862
GSM972496	0.509472	0.666405	0.753508	0.671718	0.682625	0.72192	0.388793	0.691594	0.348887	0.65103	0.711063	0.313026	0.351311	0.755071	0.406428	0.598615	0.174637	0.708017	0.476331	0.469514	0.476664	0.465585	0.412026
GSM972497	0.219198	0.541513	0.55257	0.561922	0.648763	0.707934	0.2562	0.659021	0.231449	0.567648	0.556126	0.265516	0.309172	0.738181	0.44843	0.576467	0.0713371	0.679414	0.420044	0.446151	0.380336	0.301541	0.427227
GSM972498	0.0711453	0.538333	0.525027	0.566296	0.683298	0.722018	0.236867	0.673887	0.226665	0.635907	0.519182	0.262893	0.359806	0.758743	0.425333	0.551318	0.275016	0.67785	0.36299	0.491002	0.413282	0.413971	0.439888
GSM972499	0.291047	0.744519	0.668312	0.649806	0.660124	0.685219	0.196846	0.679401	0.401369	0.660002	0.66384	0.327094	0.452507	0.716734	0.517688	0.578049	0.270832	0.65288	0.455508	0.470998	0.483706	0.380982	0.625858
GSM972501	0.389581	0.608992	0.697546	0.630503	0.681668	0.748123	0.315952	0.740995	0.348066	0.637278	0.754087	0.374367	0.37984	0.757654	0.488018	0.625885	0.236455	0.737093	0.552218	0.534922	0.456302	0.388962	0.400366
GSM972502	0.174946	0.441587	0.522369	0.586743	0.69116	0.787107	0.246468	0.676987	0.149251	0.635122	0.517667	0.273425	0.283257	0.728243	0.44626	0.561853	0.174299	0.670065	0.362305	0.4407	0.39032	0.400692	0.415188
GSM972503	0.572054	0.613386	0.682267	0.615975	0.665424	0.75353	0.437392	0.747918	0.383534	0.634447	0.765165	0.364423	0.513918	0.770414	0.499036	0.655917	0.265991	0.729962	0.57555	0.54604	0.509361	0.440143	0.444653
GSM972504	0.299472	0.540742	0.646061	0.609815	0.682662	0.795101	0.368095	0.709783	0.214078	0.605909	0.708572	0.353168	0.450142	0.740898	0.547923	0.630276	0.170024	0.737161	0.532409	0.504783	0.469624	0.441163	0.345312
GSM972505	0.358911	0.578739	0.66945	0.630381	0.6559	0.781542	0.299861	0.666051	0.272358	0.626956	0.684334	0.375511	0.459476	0.735656	0.483367	0.626828	0.265031	0.674864	0.426345	0.510978	0.465092	0.458433	0.372849
GSM972506	0.386847	0.490693	0.677268	0.615154	0.682302	0.769214	0.307879	0.722526	0.313111	0.637784	0.769462	0.375323	0.434052	0.761161	0.484891	0.661268	0.324939	0.728131	0.540316	0.506248	0.486218	0.470016	0.368743
GSM972507	0.368732	0.600627	0.676583	0.629439	0.634725	0.746535	0.197986	0.720698	0.362843	0.589945	0.675273	0.300052	0.386346	0.757502	0.457837	0.600743	0.268207	0.679946	0.483353	0.496623	0.459192	0.44201	0.509705
GSM972508	0.267713	0.653427	0.6883	0.640036	0.667436	0.707089	0.349198	0.698444	0.26579	0.62246	0.655987	0.293523	0.422109	0.753643	0.435696	0.600372	0.241801	0.728802	0.50591	0.493855	0.461698	0.437702	0.418116
GSM972509	0.181157	0.575644	0.581004	0.56672	0.675669	0.709304	0.242232	0.674171	0.207585	0.591774	0.533458	0.255321	0.250059	0.721363	0.409134	0.589309	0.137542	0.663661	0.449508	0.470159	0.457859	0.430935	0.412349
GSM972510	0.279112	0.493164	0.559487	0.547693	0.642135	0.68537	0.229403	0.667819	0.293867	0.57566	0.558636	0.270278	0.297541	0.73763	0.408009	0.542236	0.136341	0.691136	0.396362	0.428755	0.418054	0.434543	0.4641
GSM972511	0.148494	0.607383	0.523346	0.569792	0.69085	0.681117	0.2437	0.744701	0.277422	0.645031	0.579339	0.27904	0.380287	0.689818	0.472425	0.596972	0.160409	0.656212	0.495478	0.487235	0.425671	0.424769	0.428253
GSM972512	0.283873	0.608559	0.588798	0.620619	0.641258	0.732887	0.385229	0.663918	0.296694	0.594023	0.615481	0.324856	0.376352	0.702426	0.446113	0.589353	0.0929375	0.725941	0.420682	0.496916	0.448503	0.467805	0.534096
GSM972513	0.0829291	0.508895	0.505773	0.534989	0.645548	0.730076	0.284378	0.667926	0.200263	0.64764	0.502463	0.250243	0.353651	0.73993	0.414814	0.588307	0.148628	0.69313	0.42014	0.432213	0.415467	0.4327	0.438089
GSM972514	0.136558	0.627751	0.575331	0.578523	0.647519	0.66698	0.317596	0.68803	0.216015	0.563082	0.590559	0.26929	0.362088	0.733315	0.438047	0.590427	0.137324	0.698499	0.533097	0.487706	0.412414	0.432996	0.398523
GSM972515	0.164478	0.611807	0.520097	0.573032	0.685915	0.704152	0.287324	0.673037	0.23071	0.613108	0.533583	0.263584	0.36617	0.707399	0.417769	0.583625	0.193085	0.681014	0.439911	0.418203	0.417501	0.391313	0.483528
GSM972516	0.11635	0.515737	0.546841	0.538024	0.665001	0.717052	0.250408	0.657838	0.198853	0.574079	0.509424	0.254338	0.229468	0.719914	0.406126	0.568237	0.109264	0.658372	0.361769	0.438614	0.414061	0.39028	0.433478
GSM972517	0.219463	0.582057	0.558061	0.590417	0.655012	0.685141	0.312252	0.711174	0.222587	0.641366	0.59028	0.302262	0.410071	0.752156	0.466392	0.592373	0.149973	0.716318	0.533498	0.500497	0.456501	0.405811	0.447514
GSM972518	0.354167	0.503822	0.585936	0.618698	0.670723	0.744769	0.24369	0.715128	0.319987	0.680341	0.739714	0.326847	0.421689	0.761593	0.485956	0.653134	0.265998	0.725355	0.585475	0.517788	0.478245	0.51506	0.382516
GSM972519	0.246508	0.568301	0.582546	0.616983	0.674118	0.720847	0.226461	0.689354	0.183902	0.658403	0.67708	0.346762	0.4357	0.777329	0.505026	0.665975	0.234453	0.669881	0.505928	0.484227	0.489689	0.464172	0.399578
GSM972520	0.291418	0.682064	0.62686	0.613439	0.701344	0.707235	0.414141	0.77823	0.354693	0.62779	0.702015	0.329272	0.4888	0.720324	0.492544	0.580668	0.317843	0.687556	0.535657	0.482674	0.466608	0.405303	0.526993
GSM972521	0.219564	0.628863	0.670228	0.587857	0.660576	0.684543	0.295871	0.757265	0.354511	0.601177	0.713777	0.325786	0.473725	0.719111	0.49012	0.641982	0.05921	0.676221	0.582423	0.531541	0.492467	0.381685	0.463393
GSM972522	0.434035	0.624187	0.744972	0.692133	0.656095	0.748061	0.374621	0.713455	0.512138	0.668645	0.836149	0.428728	0.444063	0.76146	0.523834	0.681423	0.332072	0.721408	0.559667	0.593841	0.535189	0.461292	0.485335
GSM1681353	0.510991	0.484241	0.66122	0.607753	0.652417	0.717032	0.367453	0.707433	0.371407	0.592524	0.703977	0.327372	0.476437	0.762948	0.445843	0.617199	0.310724	0.715399	0.536301	0.494536	0.474018	0.455352	0.402373
GSM1681354	0.499893	0.452649	0.576245	0.599079	0.634189	0.718864	0.379377	0.66759	0.352688	0.612339	0.677392	0.326785	0.481835	0.765284	0.438085	0.661962	0.335106	0.715596	0.469599	0.489672	0.477227	0.442156	0.389784
GSM1681355	0.415884	0.461822	0.473343	0.60865	0.622851	0.749066	0.339444	0.695196	0.340603	0.590775	0.603171	0.32728	0.420005	0.744322	0.419412	0.5728	0.284908	0.693642	0.454451	0.484872	0.445355	0.488547	0.427355
GSM1681356	0.389298	0.448838	0.573887	0.553956	0.604894	0.634428	0.378582	0.664547	0.288395	0.605651	0.638811	0.311804	0.549882	0.717243	0.43108	0.666108	0.301143	0.7185	0.481797	0.487569	0.459308	0.403401	0.445081
GSM1681357	0.483386	0.553639	0.655348	0.587065	0.634062	0.740988	0.356548	0.714849	0.344605	0.575509	0.620885	0.29777	0.403715	0.759878	0.434652	0.562639	0.321018	0.681814	0.424737	0.461323	0.464717	0.442914	0.433006
GSM1681359	0.574524	0.533693	0.678399	0.671637	0.643945	0.7289	0.41994	0.766264	0.522541	0.640585	0.826947	0.380751	0.558546	0.777641	0.462793	0.666007	0.43305	0.727357	0.625119	0.543573	0.513859	0.470099	0.447125
GSM1681360	0.457131	0.512581	0.651049	0.62183	0.635699	0.7615	0.447489	0.757773	0.390946	0.632438	0.742032	0.360434	0.47237	0.78159	0.486586	0.617137	0.344298	0.722755	0.589831	0.503194	0.475734	0.456321	0.402327
GSM1681361	0.410695	0.441915	0.659932	0.589769	0.644903	0.72098	0.264529	0.679996	0.333823	0.588735	0.665528	0.360308	0.419905	0.784986	0.4202	0.612664	0.329804	0.705376	0.493654	0.485696	0.454418	0.457802	0.333427
GSM1681362	0.590079	0.611222	0.673254	0.623571	0.660682	0.736742	0.326832	0.722456	0.537191	0.618047	0.702915	0.356364	0.442241	0.781698	0.430011	0.603857	0.227836	0.714751	0.529279	0.540166	0.498624	0.435584	0.473031
GSM1681363	0.519004	0.539217	0.587989	0.610426	0.655776	0.753788	0.293377	0.724185	0.370094	0.584632	0.674259	0.297684	0.336187	0.758892	0.41702	0.579763	0.353119	0.6649	0.472747	0.468192	0.476943	0.413469	0.43178
GSM1681364	0.406576	0.398044	0.57004	0.576668	0.623284	0.740437	0.268131	0.691636	0.242566	0.590083	0.619888	0.31185	0.380472	0.769704	0.391848	0.569977	0.306224	0.681761	0.448264	0.457545	0.447073	0.439614	0.378591
GSM1681365	0.339921	0.394819	0.617078	0.553339	0.614442	0.764844	0.251168	0.685557	0.273576	0.55474	0.555184	0.281602	0.334339	0.773497	0.400612	0.534962	0.30807	0.663988	0.336414	0.43834	0.438456	0.45842	0.361053
GSM1681367	0.420832	0.479719	0.648666	0.598102	0.64285	0.756328	0.279695	0.703607	0.369312	0.601365	0.659456	0.278526	0.405728	0.781754	0.420673	0.588064	0.260797	0.677038	0.47996	0.483786	0.466043	0.465218	0.369047
GSM1681368	0.331729	0.584201	0.637169	0.60731	0.64004	0.756456	0.335834	0.703375	0.3018	0.586262	0.643927	0.280116	0.434232	0.744755	0.3903	0.579905	0.326911	0.676385	0.452548	0.460036	0.457443	0.41799	0.454881
GSM1681369	0.43556	0.569048	0.597888	0.659813	0.638761	0.711203	0.307534	0.729294	0.327398	0.628785	0.727442	0.370896	0.519972	0.755261	0.412816	0.606443	0.451084	0.749768	0.521079	0.533624	0.475547	0.43247	0.439754
GSM1681370	0.506622	0.606408	0.727853	0.610346	0.619381	0.763652	0.424016	0.677977	0.396657	0.599861	0.684075	0.30197	0.366815	0.779303	0.427182	0.58716	0.306745	0.681911	0.461825	0.451532	0.48535	0.456102	0.399371
GSM1681371	0.415322	0.546038	0.559079	0.626544	0.645896	0.751215	0.369526	0.713586	0.349237	0.588559	0.615323	0.279217	0.416153	0.752141	0.401029	0.561733	0.330197	0.693296	0.443441	0.454731	0.447335	0.450777	0.420702

## Sheet: S6
TME score of colon cancer patients by ESTIMATE algorithm
ID	StromalScore	ImmuneScore	ESTIMATEScore	TumorPurity
TCGA-AA-3867	412.068	763.224	1175.29	0.712665
TCGA-CA-6719	435.628	969.902	1405.53	0.688554
TCGA-NH-A50V	196.425	934.024	1130.45	0.717267
TCGA-AA-A01C	-72.0123	457.743	385.731	0.789005
TCGA-AA-A02F	-833.019	-393.509	-1226.53	0.911061
TCGA-AA-A03F	-1074.19	800.925	-273.269	0.844656
TCGA-AA-A00O	227.121	662.23	889.351	0.741473
TCGA-AZ-4615	196.17	1661.64	1857.81	0.638928
TCGA-AA-3854	-838.946	443.435	-395.511	0.854125
TCGA-AA-A01V	-1516.53	691.404	-825.124	0.885202
TCGA-AA-A00D	180.977	1988.39	2169.37	0.603092
TCGA-A6-5657	297.305	1055.36	1352.67	0.694161
TCGA-AA-3522	-907.559	824.474	-83.0853	0.829385
TCGA-AA-3877	294.375	1602.41	1896.78	0.634517
TCGA-D5-6923	373.763	568.096	941.859	0.736279
TCGA-DM-A28A	-399.167	82.4914	-316.676	0.848049
TCGA-AA-3848	-783.877	596.563	-187.314	0.837835
TCGA-AA-3667	-554.624	898.077	343.453	0.792803
TCGA-F4-6459	649.08	643.719	1292.8	0.70046
TCGA-A6-6781	1631.08	2153.47	3784.56	0.398866
TCGA-DM-A1D0	-1725.98	-608.32	-2334.3	0.965786
TCGA-CM-4748	-73.3681	747.287	673.919	0.762317
TCGA-AA-3517	-353.553	823.202	469.649	0.781377
TCGA-D5-5541	243.168	1082.06	1325.23	0.697055
TCGA-A6-2686	470.634	2189.05	2659.69	0.544169
TCGA-NH-A50U	-575.606	102.891	-472.715	0.859964
TCGA-AA-3543	-99.095	1794.59	1695.49	0.657074
TCGA-AA-3518	-563.223	1298.02	734.797	0.756503
TCGA-AA-3984	-128.046	986.882	858.836	0.744471
TCGA-AZ-6599	-1862.09	-171.832	-2033.92	0.953416
TCGA-D5-6922	466.246	654.377	1120.62	0.718271
TCGA-AA-3692	-122.172	1293.46	1171.28	0.713078
TCGA-A6-3810	649.307	1205.56	1854.87	0.63926
TCGA-4T-AA8H	-1898.71	-282.218	-2180.93	0.959703
TCGA-AA-A01Q	-933.808	985.548	51.7402	0.818166
TCGA-AA-3979	-1144.77	79.2019	-1065.56	0.901066
TCGA-A6-A565	347.799	2070.13	2417.93	0.573593
TCGA-A6-5667	-186.831	197.935	11.1042	0.821581
TCGA-CM-6172	-233.586	456.87	223.283	0.80343
TCGA-AZ-6600	392.393	1103.36	1495.75	0.678891
TCGA-F4-6463	301.588	588.591	890.179	0.741391
TCGA-AA-3971	-363.9	1403.07	1039.17	0.726539
TCGA-AA-3666	-507.441	1033.54	526.094	0.77618
TCGA-D5-6898	314.333	1016.99	1331.32	0.696413
TCGA-D5-6537	-1316.59	275.04	-1041.55	0.899532
TCGA-SS-A7HO	-1290.74	-429.887	-1720.63	0.938541
TCGA-CK-5915	-1207.91	-426.171	-1634.08	0.93408
TCGA-AA-A00L	-1104.95	15.3721	-1089.58	0.90259
TCGA-G4-6321	-1218.96	1105.01	-113.949	0.831907
TCGA-AA-3489	1510.05	2279.08	3789.13	0.39825
TCGA-AA-A01S	-1701.32	-343.132	-2044.45	0.953881
TCGA-DM-A1HB	-1002.87	91.2863	-911.584	0.891035
TCGA-D5-6931	-58.49	1128.41	1069.92	0.72343
TCGA-T9-A92H	-1352.12	-29.1026	-1381.22	0.920186
TCGA-A6-5656	-2.6079	411.04	408.432	0.786954
TCGA-AD-6965	-627.617	153.943	-473.673	0.860035
TCGA-DM-A1D7	-884.796	253.723	-631.074	0.871593
TCGA-A6-6140	-1103.68	471.547	-632.133	0.87167
TCGA-CM-4744	-1121.7	971.49	-150.214	0.834849
TCGA-AD-A5EJ	-680.278	327.75	-352.528	0.850826
TCGA-AA-3970	-605.389	1164.62	559.228	0.773104
TCGA-CK-5914	-362.542	471.581	109.039	0.813301
TCGA-A6-5666	-1215.84	-24.8664	-1240.71	0.911917
TCGA-4N-A93T	-1693.75	-104.126	-1797.88	0.942394
TCGA-CM-6171	-603.814	747.574	143.759	0.810325
TCGA-G4-6309	-1049.26	350.675	-698.582	0.876409
TCGA-AA-3697	-604.717	771.627	166.91	0.808329
TCGA-G4-6586	-1352.09	974.926	-377.162	0.852721
TCGA-A6-3809	167.1	1805.95	1973.05	0.625825
TCGA-A6-6650	-943.228	23.9122	-919.316	0.891549
TCGA-AZ-4616	-490.894	828.368	337.474	0.793337
TCGA-D5-6928	1223.09	3207.77	4430.86	0.310207
TCGA-AA-A02J	-1712.41	-469.629	-2182.04	0.959749
TCGA-D5-6538	-1322.03	-638.734	-1960.76	0.950122
TCGA-NH-A6GB	-797.77	817.655	19.8844	0.820846
TCGA-A6-2682	205.232	1082.24	1287.47	0.701017
TCGA-AA-A02Y	-1964.58	601.342	-1363.24	0.91915
TCGA-AA-3850	-40.5677	1480.54	1439.97	0.684879
TCGA-CK-6747	-401.047	648.864	247.817	0.801281
TCGA-A6-6782	708.402	1371.32	2079.72	0.613536
TCGA-CM-5860	693.292	972.519	1665.81	0.660352
TCGA-AA-A00R	-83.4904	2262.67	2179.18	0.601942
TCGA-A6-6653	-377.588	774.447	396.86	0.788001
TCGA-AD-6890	-435.719	512.448	76.7293	0.816052
TCGA-D5-6539	-621.836	808.04	186.205	0.806659
TCGA-AD-A5EK	-743.333	-76.7464	-820.079	0.884857
TCGA-A6-3808	791.946	1598.16	2390.11	0.576933
TCGA-AA-3506	-209.601	1188.26	978.662	0.732613
TCGA-G4-6298	-564.884	-438.783	-1003.67	0.897089
TCGA-AZ-6608	-1961.72	-212.833	-2174.55	0.95944
TCGA-AA-3678	-637.716	1116.79	479.072	0.780514
TCGA-A6-5665	-493.4	747.527	254.127	0.800726
TCGA-G4-6306	-1836.78	328.082	-1508.7	0.92735
TCGA-F4-6806	-316.763	641.615	324.851	0.794464
TCGA-AA-A01T	-1168.52	261	-907.525	0.890764
TCGA-A6-6651	1450.69	1992.24	3442.93	0.44433
TCGA-AA-3812	337.336	1145.65	1482.99	0.680264
TCGA-F4-6809	482.025	1262.65	1744.67	0.651615
TCGA-AD-5900	105.51	1330.48	1435.99	0.685305
TCGA-D5-6930	310.845	1393.59	1704.43	0.656084
TCGA-AA-A03J	-342.173	1114.17	771.993	0.752921
TCGA-AA-3815	-245.269	1904.53	1659.27	0.661073
TCGA-CM-6169	1176.68	1953.42	3130.1	0.484986
TCGA-F4-6855	998.63	776.057	1774.69	0.648267
TCGA-CK-4950	-356.887	1334.3	977.414	0.732738
TCGA-G4-6294	-802.636	390.803	-411.833	0.855368
TCGA-A6-3807	2.25846	1165.42	1167.68	0.713449
TCGA-AA-3846	-453.588	1047.88	594.296	0.769829
TCGA-F4-6703	1851.01	2649.01	4500.02	0.300539
TCGA-AZ-4313	-944.398	190.876	-753.521	0.880264
TCGA-F4-6461	213.823	950.937	1164.76	0.713749
TCGA-AA-3662	-81.8346	1259.92	1178.09	0.712377
TCGA-A6-2678	-227.978	940.974	712.997	0.758592
TCGA-CM-6675	-820.994	111.84	-709.155	0.877155
TCGA-AY-4071	-22.0236	1614.67	1592.65	0.668379
TCGA-CA-5797	-57.7389	569.567	511.828	0.777499
TCGA-AA-A01R	-509.945	1770.23	1260.29	0.703858
TCGA-A6-5664	741.889	1476.67	2218.56	0.597316
TCGA-AA-A02H	-659.72	237.208	-422.512	0.856179
TCGA-AA-3862	-397.914	1350.92	953.009	0.735171
TCGA-D5-7000	-81.4287	888.971	807.542	0.749477
TCGA-CA-6716	-373.679	-153.515	-527.194	0.864017
TCGA-AA-A01G	-1211.29	7.61795	-1203.67	0.909672
TCGA-A6-5661	-422.872	838.971	416.098	0.786259
TCGA-D5-6535	-311.567	1008.45	696.882	0.760131
TCGA-CK-6748	668.899	866.147	1535.05	0.674644
TCGA-D5-5539	262.916	1037.96	1300.88	0.699613
TCGA-A6-4105	254.081	1483.83	1737.91	0.652367
TCGA-G4-6307	-1472.17	-221.678	-1693.85	0.937177
TCGA-A6-2680	-309.758	843.116	533.357	0.775507
TCGA-CM-5862	-288.428	-183.654	-472.083	0.859916
TCGA-AA-3555	-63.6219	709.658	646.036	0.76496
TCGA-DM-A28G	-1141.64	123.932	-1017.71	0.897997
TCGA-5M-AATE	-955.408	102.299	-853.109	0.887105
TCGA-DM-A28H	-1192.46	-335.758	-1528.21	0.928418
TCGA-AA-A024	-1273.73	218.512	-1055.22	0.900406
TCGA-CM-4747	-321.101	497.184	176.083	0.807536
TCGA-G4-6314	562.915	599.467	1162.38	0.713993
TCGA-AA-3930	-128.913	1269.79	1140.88	0.7162
TCGA-CA-6718	46.152	1837.81	1883.96	0.635971
TCGA-AD-6963	-820.945	1058.45	237.504	0.802185
TCGA-AA-3982	63.8847	1493.82	1557.71	0.672185
TCGA-CM-6680	282.93	1214.11	1497.04	0.678751
TCGA-DM-A1D6	-1614.83	-688.386	-2303.22	0.964593
TCGA-AZ-6603	235.487	1017.73	1253.22	0.704594
TCGA-A6-6142	773.396	851.756	1625.15	0.664822
TCGA-AZ-4315	-309.08	960.472	651.392	0.764453
TCGA-AD-6895	-144.188	1119.48	975.291	0.73295
TCGA-CA-5796	-1034.17	752.526	-281.64	0.845313
TCGA-A6-2672	170.671	1962.99	2133.66	0.607264
TCGA-AA-3510	-346.799	1297.53	950.732	0.735397
TCGA-AA-3527	142.757	1139.55	1282.31	0.701558
TCGA-F4-6807	1115.99	1708.77	2824.76	0.523682
TCGA-G4-6310	-354.751	-380.908	-735.659	0.879016
TCGA-AA-A00K	-644.796	610.631	-34.1648	0.825351
TCGA-D5-6529	671.392	1813.46	2484.85	0.565519
TCGA-AA-A01I	-1105.13	455.53	-649.603	0.872924
TCGA-AA-A01Z	-1226.57	-245.87	-1472.44	0.925345
TCGA-G4-6588	-505.207	749.915	244.708	0.801553
TCGA-CK-5912	-461.711	215.87	-245.841	0.842494
TCGA-CM-6679	465.092	1005.04	1470.13	0.681647
TCGA-AA-3519	-559.857	754.507	194.65	0.805925
TCGA-AZ-6607	1143.97	1374.5	2518.48	0.561441
TCGA-A6-5659	-282.088	113.852	-168.236	0.836303
TCGA-CM-5344	127.444	245.958	373.402	0.790116
TCGA-AA-3831	-341.856	1070.08	728.224	0.757134
TCGA-DM-A0X9	-931.788	503.737	-428.051	0.856599
TCGA-D5-6541	683.946	1534.36	2218.31	0.597345
TCGA-A6-4107	141.283	1099.5	1240.78	0.705889
TCGA-AA-3875	-196.366	1329.67	1133.31	0.716975
TCGA-G4-6295	-567.702	1271.47	703.77	0.759474
TCGA-DM-A28F	-1181	47.7699	-1133.23	0.905329
TCGA-CM-4743	-686.55	988.972	302.422	0.796459
TCGA-F4-6808	-1189.6	-13.8522	-1203.45	0.909659
TCGA-AA-A00U	-885.558	272.942	-612.616	0.870262
TCGA-AA-A017	-358.229	537.745	179.516	0.807239
TCGA-AA-A01X	-771.625	262.324	-509.301	0.862692
TCGA-CM-5861	-1040.82	235.881	-804.942	0.88382
TCGA-D5-5537	-249.905	220.436	-29.4691	0.824962
TCGA-CK-4948	77.9233	769.679	847.602	0.745571
TCGA-AA-3968	146.396	988.049	1134.44	0.716858
TCGA-D5-6530	-371.829	1479.66	1107.83	0.719576
TCGA-AA-3818	-689.32	509.743	-179.577	0.837214
TCGA-G4-6315	-1500.68	-212.297	-1712.97	0.938152
TCGA-AA-3562	-180.758	862.891	682.132	0.761536
TCGA-AA-3872	884.636	1246.9	2131.53	0.607512
TCGA-AA-3845	-245.375	1330.17	1084.79	0.721921
TCGA-AA-A010	-754.451	654.388	-100.063	0.830774
TCGA-AA-3529	-735.131	407.484	-327.647	0.848902
TCGA-A6-2675	730.055	1318.16	2048.22	0.617181
TCGA-AA-3516	-453.493	1168.31	714.816	0.758418
TCGA-G4-6628	152.057	2073.82	2225.88	0.596454
TCGA-AD-6964	1029.52	2277.67	3307.2	0.46209
TCGA-AD-6888	-1997.31	-77.0055	-2074.32	0.955188
TCGA-AA-3973	-472.835	189.392	-283.443	0.845454
TCGA-AA-3680	-682.336	940.941	258.605	0.800332
TCGA-DM-A1D8	-1234.32	-185.279	-1419.6	0.922377
TCGA-AM-5821	-135.877	1540.88	1405	0.68861
TCGA-CK-5916	147.427	1757.18	1904.61	0.633629
TCGA-NH-A50T	-1257.59	-393.156	-1650.75	0.934951
TCGA-WS-AB45	2035.49	2536.54	4572.03	0.290442
TCGA-AA-A00Z	-841.846	404.628	-437.217	0.857293
TCGA-CM-6674	46.1611	1027.74	1073.9	0.723026
TCGA-AA-3833	175.246	1356.48	1531.73	0.675003
TCGA-AA-3841	-176.459	1194.91	1018.45	0.728625
TCGA-D5-6532	-1014.36	53.7551	-960.602	0.894278
TCGA-DM-A0XD	-652.779	170.648	-482.131	0.860668
TCGA-AA-3492	-258.806	1009.9	751.092	0.754937
TCGA-AA-A022	-207.263	1591.83	1384.57	0.690782
TCGA-AD-6899	690.573	1523.86	2214.44	0.597801
TCGA-AA-3844	-769.016	835.176	66.1602	0.816947
TCGA-AD-6901	791.391	1282.79	2074.18	0.614178
TCGA-AA-A01P	478.293	2109.66	2587.96	0.552972
TCGA-G4-6293	-510.876	1341.59	830.717	0.74722
TCGA-AA-3715	697.659	2013.76	2711.42	0.537782
TCGA-AA-3664	-1013.89	528.553	-485.335	0.860907
TCGA-G4-6317	-1399.61	-450.777	-1850.38	0.944944
TCGA-D5-6929	285.937	944.864	1230.8	0.706926
TCGA-A6-6780	-43.9321	2010.26	1966.32	0.626594
TCGA-A6-6648	-1061.48	178.253	-883.222	0.889137
TCGA-F4-6569	1392.68	1460.48	2853.16	0.520126
TCGA-AA-3966	583.676	2185.87	2769.54	0.530569
TCGA-A6-2684	794.403	1289.1	2083.5	0.613097
TCGA-3L-AA1B	-329.789	624.701	294.912	0.797125
TCGA-AA-A00A	-222.38	1015.73	793.354	0.750854
TCGA-AA-3950	692.305	2104.02	2796.33	0.527233
TCGA-DM-A285	-350.017	-307.973	-657.991	0.873524
TCGA-A6-2674	1238.88	2040.58	3279.47	0.465697
TCGA-CM-5349	207.212	1062.56	1269.78	0.702868
TCGA-AA-A00J	-185.621	663.741	478.12	0.780601
TCGA-AY-6196	1961.6	2903.33	4864.93	0.249045
TCGA-AA-3534	-396.512	388.428	-8.08405	0.823184
TCGA-G4-6302	1216.68	1319.87	2536.55	0.559243
TCGA-AA-3811	-308.262	987.777	679.515	0.761785
TCGA-G4-6303	57.0285	494.553	551.581	0.773816
TCGA-QG-A5Z2	-1483.39	1126.36	-357.037	0.851174
TCGA-CA-5256	-550.151	812.15	261.999	0.800033
TCGA-CM-5341	871.087	1793.52	2664.6	0.543563
TCGA-F4-6854	5.72305	683.148	688.871	0.760895
TCGA-AA-3947	287.565	1175.04	1462.6	0.682455
TCGA-CM-6162	1525.08	2043.3	3568.39	0.427758
TCGA-AA-3842	143.917	791.286	935.203	0.73694
TCGA-A6-A5ZU	380.971	1169.54	1550.51	0.672966
TCGA-AA-3870	504.131	1413.05	1917.18	0.6322
TCGA-NH-A6GC	-118.885	165.367	46.4817	0.81861
TCGA-AA-3511	154.317	524.853	679.17	0.761818
TCGA-CM-6167	1401.03	1457.46	2858.49	0.519457
TCGA-CM-5348	933.987	1390.72	2324.71	0.584747
TCGA-AA-3949	571.429	2359.61	2931.04	0.510328
TCGA-AA-3514	288.615	729.747	1018.36	0.728634
TCGA-QG-A5YW	-460.215	988.228	528.013	0.776002
TCGA-A6-A566	1750.54	2075.88	3826.42	0.393224
TCGA-CA-6715	-1146.78	-280.232	-1427.01	0.922797
TCGA-NH-A6GA	-746.979	316.39	-430.589	0.856791
TCGA-AA-A004	-320.209	1132.83	812.62	0.748983
TCGA-AD-6889	-922.268	345.579	-576.689	0.867652
TCGA-D5-6536	-92.1389	797.993	705.854	0.759275
TCGA-G4-6322	-682.633	447.681	-234.952	0.841632
TCGA-AA-A029	-1378.04	36.0708	-1341.97	0.917915
TCGA-AZ-5407	-1187.55	833.366	-354.18	0.850954
TCGA-AA-A00N	503.15	986.666	1489.82	0.67953
TCGA-D5-6540	-514.883	839.593	324.71	0.794477
TCGA-AA-3548	-298.041	1056.03	757.989	0.754272
TCGA-A6-6649	78.0575	1074.44	1152.5	0.715008
TCGA-DM-A282	-777.624	-208.095	-985.719	0.895921
TCGA-AA-3655	-223.062	664.99	441.928	0.78391
TCGA-G4-6311	103.975	871.355	975.33	0.732946
TCGA-G4-6297	563.341	1076.08	1639.42	0.663256
TCGA-5M-AAT6	564.511	1819.92	2384.43	0.577614
TCGA-D5-6534	1650.86	2511	4161.86	0.347493
TCGA-DM-A1DB	-1670.67	272.569	-1398.1	0.921154
TCGA-CM-6678	-661.437	-37.284	-698.721	0.876418
TCGA-AA-3660	-486.491	478.03	-8.4615	0.823215
TCGA-DM-A0XF	-484.553	451.792	-32.7607	0.825235
TCGA-AY-A71X	-2088.41	-430.323	-2518.73	0.972452
TCGA-DM-A28C	-1445.49	-359.861	-1805.35	0.94276
TCGA-AA-3560	-200.489	1019.66	819.171	0.748346
TCGA-AA-3552	-319.28	1486.11	1166.83	0.713536
TCGA-CM-6166	-581.961	-343.881	-925.842	0.891983
TCGA-AZ-5403	249.236	610.076	859.312	0.744424
TCGA-G4-6299	185.189	1364.57	1549.76	0.673048
TCGA-AA-3496	480.951	1548.88	2029.83	0.619302
TCGA-G4-6304	-1505.46	463.77	-1041.69	0.899541
TCGA-CM-5864	-819.574	536.568	-283.006	0.84542
TCGA-AY-A8YK	-990.263	228.245	-762.018	0.880855
TCGA-DM-A28K	-1176.8	21.3666	-1155.43	0.906708
TCGA-CK-5913	-166.145	1080.75	914.605	0.73898
TCGA-AZ-6605	1024.6	1608.02	2632.62	0.547498
TCGA-CM-4751	-66.1548	1268.31	1202.15	0.709893
TCGA-CM-6677	90.9812	826.59	917.571	0.738687
TCGA-G4-6627	503.236	1518.12	2021.36	0.620278
TCGA-A6-2677	-407.741	31.1163	-376.624	0.85268
TCGA-A6-6141	-385.933	1191.34	805.409	0.749684
TCGA-DM-A280	-696.674	297.881	-398.792	0.854375
TCGA-AA-3939	-319.972	1077.63	757.66	0.754304
TCGA-A6-2679	-316.49	1398.21	1081.72	0.722233
TCGA-AA-3502	-1207.82	899.942	-307.876	0.847364
TCGA-D5-6533	-400.125	536.011	135.886	0.811002
TCGA-AA-3693	-791.931	356.638	-435.292	0.857147
TCGA-AD-6548	131.149	1334.29	1465.44	0.68215
TCGA-CM-6170	53.714	852.087	905.801	0.73985
TCGA-AA-3672	-147.138	1753.72	1606.58	0.666856
TCGA-AA-3553	-29.9485	1295.26	1265.31	0.703333
TCGA-A6-A56B	-224.36	0.364422	-223.996	0.840762
TCGA-D5-6927	276.61	1574.18	1850.79	0.639721
TCGA-AA-A00E	-302.199	1420.49	1118.29	0.71851
TCGA-AA-3814	446.188	1521.17	1967.36	0.626476
TCGA-A6-2676	48.2234	1818.87	1867.09	0.637879
TCGA-AA-A02K	-1213.14	26.505	-1186.64	0.908631
TCGA-F4-6570	644.89	1969.94	2614.83	0.549681
TCGA-DM-A1D9	-1054.24	-154.218	-1208.45	0.909963
TCGA-CK-4951	443.095	1634.84	2077.94	0.613742
TCGA-AA-3956	-148.47	889.713	741.243	0.755884
TCGA-A6-2683	-964.176	239.789	-724.387	0.878226
TCGA-AA-3713	-457.845	1353.95	896.106	0.740807
TCGA-AA-3955	-817.337	404.045	-413.292	0.855479
TCGA-AZ-6598	-557.726	1179.56	621.834	0.767243
TCGA-F4-6704	1184.81	1164.34	2349.15	0.581833
TCGA-CM-6163	198.061	1252.37	1450.43	0.683759
TCGA-AA-3869	-40.6755	1384.46	1343.78	0.695099
TCGA-AA-3538	-96.7039	558.064	461.36	0.782136
TCGA-DM-A1DA	-1341.98	-61.2369	-1403.22	0.921446
TCGA-AA-3494	-749.649	585.204	-164.446	0.835997
TCGA-CM-6168	1062.05	1545.49	2607.55	0.550574
TCGA-AA-3852	118.182	1157.91	1276.09	0.702208
TCGA-AA-3851	-274.179	1218.59	944.409	0.736026
TCGA-A6-6654	1310.45	2246.96	3557.41	0.429214
TCGA-DM-A28E	-1705.12	-251.438	-1956.56	0.949929
TCGA-AA-3509	-338.298	903.662	565.363	0.772533
TCGA-AA-3681	-515.894	1233.97	718.076	0.758106
TCGA-AA-A00Q	-549.054	517.605	-31.4494	0.825126
TCGA-AM-5820	-339.028	208.127	-130.901	0.833285
TCGA-CK-6746	-777.729	1477.72	699.991	0.759835
TCGA-AA-A00W	-1722.03	265.652	-1456.38	0.924449
TCGA-AZ-4323	514.578	2359.27	2873.85	0.51753
TCGA-CM-4746	-1259.23	321.099	-938.126	0.892796
TCGA-AA-3663	-699.059	764.295	65.2358	0.817025
TCGA-AA-3549	-509.73	832.766	323.036	0.794626
TCGA-AA-3561	-727.195	545.615	-181.58	0.837375
TCGA-G4-6626	-1357.81	-109.404	-1467.21	0.925054
TCGA-AA-3821	-8.79193	895.239	886.447	0.741759
TCGA-CK-4952	-799.283	443.125	-356.158	0.851106
TCGA-A6-2681	426.268	1038.94	1465.2	0.682176
TCGA-AY-6197	-1058.4	630.296	-428.104	0.856603
TCGA-AY-6386	-874.506	810.365	-64.1412	0.827828
TCGA-AU-3779	108.055	1393.31	1501.37	0.678285
TCGA-AA-A00F	-217.017	429.906	212.889	0.804337
TCGA-AA-3866	613.776	1932.91	2546.68	0.55801
TCGA-AA-A01K	95.664	872.815	968.479	0.733629
TCGA-AA-3544	380.784	1857.16	2237.94	0.595032
TCGA-A6-A567	-612.713	-48.6078	-661.32	0.873761
TCGA-CM-6676	-248.901	7.35684	-241.544	0.842154
TCGA-CM-4752	27.7443	1318.15	1345.89	0.694876
TCGA-NH-A8F7	-1528.47	-574.33	-2102.8	0.956418
TCGA-AA-A02W	-840.857	68.7279	-772.129	0.881556
TCGA-AA-3524	-515.793	648.107	132.314	0.811309
TCGA-AY-A69D	-907.686	154.369	-753.317	0.880249
TCGA-AA-3673	-418.464	667.257	248.792	0.801195
TCGA-AA-3855	-520.224	1090.4	570.18	0.772084
TCGA-AA-3952	116.665	729.126	845.791	0.745748
TCGA-AA-3532	240.225	1650.69	1890.92	0.635182
TCGA-AA-3989	116.126	1317.98	1434.1	0.685507
TCGA-AA-3530	-897.94	839.881	-58.0585	0.827327
TCGA-NH-A5IV	-108.318	1357.61	1249.29	0.705004
TCGA-CK-4947	63.9463	1335.32	1399.27	0.68922
TCGA-AA-3554	511.766	1878.1	2389.87	0.576962
TCGA-D5-5538	539.95	1553.36	2093.31	0.611959
TCGA-AA-3526	-180.85	1191.57	1010.72	0.729402
TCGA-CA-5255	-1573.96	-90.2992	-1664.26	0.935652
TCGA-AA-3977	-153.054	1192.31	1039.26	0.72653
TCGA-AA-A01F	-1755.78	-2.11389	-1757.89	0.940414
TCGA-D5-5540	-700.362	377.712	-322.649	0.848514
TCGA-5M-AAT4	-1178.44	-240.006	-1418.45	0.922312
TCGA-AA-3864	-170.291	659.151	488.86	0.779615
TCGA-CA-6717	918.441	1762.2	2680.64	0.541586
TCGA-CM-6161	-133.037	1072.6	939.566	0.736507
TCGA-AA-3819	-707.202	487.454	-219.749	0.840424
TCGA-AA-3861	-1240.59	1124.76	-115.823	0.83206
TCGA-D5-6926	596.668	1009.91	1606.58	0.666856
TCGA-AA-3531	-944.935	220.974	-723.961	0.878196
TCGA-AA-3685	-14.0716	1560	1545.92	0.673464
TCGA-AA-3712	10.4456	565.169	575.614	0.771576
TCGA-AA-3837	-245.577	597.814	352.237	0.792016
TCGA-AA-3684	738.287	1524.97	2263.26	0.592041
TCGA-AA-3941	-1024.44	288.603	-735.84	0.879029
TCGA-A6-5660	-81.3858	552.444	471.058	0.781248
TCGA-A6-6652	-1203.18	-207.458	-1410.64	0.921868
TCGA-CM-5868	-174.361	310.371	136.01	0.810991
TCGA-CM-6164	-359.071	655.037	295.965	0.797032
TCGA-AZ-6606	-1357.37	128.105	-1229.27	0.911226
TCGA-DM-A1HA	-1922.61	-127.168	-2049.77	0.954116
TCGA-G4-6323	-1497.86	1244.55	-253.303	0.843083
TCGA-AA-3542	-758.486	453.597	-304.889	0.847131
TCGA-D5-6924	715.586	1411.77	2127.35	0.608
TCGA-F4-6856	-694.199	522.228	-171.971	0.836603
TCGA-QG-A5YV	-1156.17	232.964	-923.208	0.891808
TCGA-AA-3688	-601.304	679.701	78.3977	0.81591
TCGA-AA-3980	-276.718	1512.57	1235.85	0.706401
TCGA-AA-3525	-790.787	885.857	95.0704	0.814492
TCGA-AA-3994	-290.644	741.652	451.008	0.783082
TCGA-AY-4070	-431.433	752.652	321.219	0.794788
TCGA-AA-3495	-550.604	993.441	442.836	0.783828
TCGA-D5-6531	92.3467	1081.62	1173.97	0.712802
TCGA-CA-5254	-234.907	259.466	24.5597	0.820454
TCGA-QL-A97D	-1013.65	985.528	-28.1259	0.82485
TCGA-AA-A02R	64.0732	1887.25	1951.33	0.628308
TCGA-CK-6751	39.6817	627.35	667.031	0.762971
TCGA-F4-6805	854.817	1386.24	2241.06	0.594664
TCGA-AA-3696	-613.726	41.2985	-572.427	0.867341
TCGA-A6-5662	-425.137	38.4055	-386.732	0.853454
TCGA-AZ-6601	319.738	1735.15	2054.89	0.61641
TCGA-AA-3556	-503.681	837.268	333.588	0.793685
TCGA-DM-A1D4	-1738.37	167.587	-1570.79	0.930722
TCGA-RU-A8FL	-2232.12	-504.945	-2737.06	0.979422
TCGA-AA-3975	-223.271	890.991	667.72	0.762906
TCGA-F4-6460	282.963	788.104	1071.07	0.723313
TCGA-AZ-4308	210.453	850.033	1060.49	0.724385
TCGA-AA-3972	-514.205	319.805	-194.4	0.838402
TCGA-AA-3858	-185.251	748.592	563.341	0.772721
TCGA-AA-3679	-468.893	696.413	227.52	0.803059
TCGA-AY-5543	-1007.7	776.656	-231.042	0.841322
TCGA-AU-6004	181.072	1468.52	1649.59	0.662138
TCGA-A6-6137	-637.261	1060.56	423.302	0.785605
TCGA-AA-3860	215.465	1307.22	1522.68	0.675982
TCGA-AA-3986	-210.061	1909.15	1699.09	0.656675
TCGA-CM-6165	384.873	948.786	1333.66	0.696166
TCGA-AA-3520	242.594	989.939	1232.53	0.706746
TCGA-G4-6625	335.105	1961.76	2296.87	0.588058
TCGA-DM-A28M	-1810.65	-132.617	-1943.26	0.949318
TCGA-D5-6920	-511.27	1104.32	593.05	0.769946
TCGA-DM-A288	-1386.27	-308.125	-1694.39	0.937204
TCGA-AA-A02O	-930.743	532.735	-398.007	0.854315
TCGA-AA-A02E	-1035.36	335.913	-699.445	0.876469
TCGA-AA-3710	156.658	2296.16	2452.81	0.569391
TCGA-AZ-4614	-1540.46	152.278	-1388.18	0.920586
TCGA-G4-6320	-1420.29	196.939	-1223.35	0.910868
TCGA-AA-3856	-367.973	1550.56	1182.59	0.711913
TCGA-A6-6138	478.745	1842.31	2321.05	0.585183
TCGA-A6-2685	924.964	1648.38	2573.34	0.554758
TCGA-QG-A5YX	-1572.22	13.0459	-1559.17	0.930097
TCGA-AY-A54L	-2030.61	-419.935	-2450.55	0.970071
TCGA-A6-2671	363.384	832.047	1195.43	0.710588
TCGA-NH-A8F8	-32.4736	533.547	501.073	0.778491
TCGA-CM-5863	365.968	849.735	1215.7	0.708491
TCGA-D5-6932	9.40233	756.593	765.995	0.7535
TCGA-AA-3675	-637.721	505.254	-132.466	0.833412
GSM971957	89.8192	919.828	1009.65	0.72951
GSM971958	636.716	1043.28	1679.99	0.658787
GSM971959	-1189.95	55.2324	-1134.71	0.905422
GSM971960	-1270.82	532.473	-738.345	0.879204
GSM971961	1289.25	1955	3244.25	0.470265
GSM971962	1435.71	1770.2	3205.91	0.475224
GSM971963	620.837	3168.54	3789.37	0.398218
GSM971964	-889.995	526.303	-363.692	0.851686
GSM971965	-218.051	501.071	283.02	0.798178
GSM971966	-78.9608	615.438	536.477	0.775218
GSM971967	-1073.9	-24.9886	-1098.89	0.903177
GSM971968	886.904	1822.73	2709.63	0.538003
GSM971969	-215.976	1921.22	1705.25	0.655994
GSM971970	-1132.51	-151.958	-1284.46	0.914534
GSM971971	-478.167	1724.05	1245.88	0.705358
GSM971972	-359.026	569.565	210.539	0.804542
GSM971973	-961.614	-37.3018	-998.916	0.89678
GSM971974	-333.173	509.104	175.93	0.807549
GSM971975	-980.219	590.737	-389.482	0.853664
GSM971976	-1053.2	-412.115	-1465.31	0.924949
GSM971977	600.727	1639.06	2239.78	0.594814
GSM971978	-270.987	1072.15	801.16	0.750097
GSM971979	-39.5615	928.565	889.003	0.741507
GSM971980	-262.381	1610.39	1348	0.694653
GSM971981	690.656	1798.68	2489.34	0.564975
GSM971982	504.922	1836.55	2341.47	0.58275
GSM971983	488.641	2109.96	2598.6	0.55167
GSM971984	192.263	1381.49	1573.75	0.67044
GSM971985	-1277.24	595.949	-681.291	0.875183
GSM971986	371.967	1418.74	1790.71	0.646474
GSM971987	807.478	1727.95	2535.43	0.55938
GSM971988	-717.545	163.53	-554.014	0.865993
GSM971989	-1343	-159.658	-1502.65	0.927018
GSM971990	-578.494	1389.91	811.411	0.749101
GSM971991	189.634	866.178	1055.81	0.724858
GSM971992	-1279.61	596.19	-683.42	0.875335
GSM971993	-464.999	1107.2	642.197	0.765322
GSM971994	-502.301	-136.34	-638.641	0.872137
GSM971995	-287.716	1161.99	874.274	0.742956
GSM971996	1555.54	2479.12	4034.66	0.36494
GSM971997	84.9047	2823.56	2908.46	0.513176
GSM971998	-295.643	1061.31	765.665	0.753532
GSM971999	117.239	1615.53	1732.77	0.652939
GSM972000	-117.052	380.085	263.034	0.799942
GSM972001	-1144.28	853.658	-290.622	0.846017
GSM972002	-714.572	240.74	-473.833	0.860047
GSM972003	-1252.3	163.145	-1089.16	0.902563
GSM972004	-699.701	505.899	-193.802	0.838354
GSM972005	-2346.69	-721.301	-3067.99	0.988067
GSM972006	196.353	820.89	1017.24	0.728747
GSM972007	891.38	1582.17	2473.55	0.566886
GSM972008	542.509	1472.48	2014.99	0.621011
GSM972009	5.13706	795.716	800.853	0.750126
GSM972010	266.671	949.563	1216.23	0.708436
GSM972011	1577.97	1420.87	2998.83	0.501745
GSM972012	-1237.08	417.221	-819.854	0.884842
GSM972013	-267.488	-261.011	-528.499	0.864114
GSM972014	-746.91	-190.675	-937.585	0.892761
GSM972015	-787.343	214.071	-573.272	0.867403
GSM972016	-198.224	793.316	595.092	0.769755
GSM972017	-314.056	995.114	681.058	0.761638
GSM972018	195.415	1567.75	1763.17	0.649553
GSM972019	558.388	1919.85	2478.24	0.566319
GSM972020	-227.633	867.252	639.62	0.765566
GSM972021	-1242.79	-230.111	-1472.9	0.925371
GSM972022	-384.779	862.602	477.822	0.780628
GSM972023	-450.365	519.919	69.5537	0.81666
GSM972024	-1263.34	-71.0804	-1334.42	0.917475
GSM972025	-628.401	662.005	33.6045	0.819694
GSM972026	575.842	1433.82	2009.67	0.621623
GSM972027	-1114.04	-275.312	-1389.35	0.920653
GSM972028	-392.342	1286.11	893.771	0.741037
GSM972029	290.28	700.829	991.11	0.731368
GSM972030	514.094	560.967	1075.06	0.722909
GSM972031	-162.529	162.563	0.034477	0.822506
GSM972032	-524.487	326.584	-197.903	0.838682
GSM972033	-2000.4	-525.201	-2525.6	0.972687
GSM972034	-1650.6	-44.9933	-1695.59	0.937266
GSM972035	-1705.76	-372.997	-2078.75	0.955381
GSM972036	-944.535	155.527	-789.008	0.882723
GSM972037	-1564.33	341.348	-1222.99	0.910846
GSM972038	-1094.59	147.141	-947.444	0.893412
GSM972039	1011.28	1426.53	2437.81	0.5712
GSM972040	-853.486	183.987	-669.498	0.874345
GSM972041	-521.809	-1.97063	-523.779	0.863765
GSM972042	-1207.53	617.855	-589.676	0.868598
GSM972043	-849.226	-136.927	-986.153	0.89595
GSM972044	-2039.73	-330.5	-2370.23	0.96714
GSM972045	-1246.13	-91.6546	-1337.78	0.917671
GSM972046	306.34	1602.91	1909.25	0.633101
GSM972047	-426.414	-227.991	-654.405	0.873267
GSM972048	-942.192	-37.4517	-979.644	0.895525
GSM972049	-1542.65	-333.275	-1875.93	0.946165
GSM972050	-1304.92	400.022	-904.901	0.890589
GSM972051	866.088	588.619	1454.71	0.683302
GSM972052	-340.177	320.228	-19.9488	0.824171
GSM972053	-1255.18	-367.548	-1622.73	0.933484
GSM972054	695.34	1311.41	2006.75	0.621958
GSM972055	-187.402	1064.65	877.252	0.742663
GSM972056	-853.192	362.768	-490.425	0.861287
GSM972057	-981.757	354.4	-627.357	0.871326
GSM972058	412.53	1966.98	2379.51	0.578203
GSM972059	689.326	2057.81	2747.14	0.533355
GSM972060	-43.7341	1169.46	1125.72	0.71775
GSM972061	-611.414	661.209	49.7952	0.81833
GSM972062	-305.214	778.754	473.54	0.781021
GSM972063	426.132	1199.26	1625.39	0.664796
GSM972064	793.477	1753.67	2547.14	0.557954
GSM972065	4.15	926.541	930.691	0.737387
GSM972066	-242.128	1091.09	848.966	0.745437
GSM972067	499.401	1180.31	1679.72	0.658818
GSM972068	1522.7	1996.61	3519.31	0.434259
GSM972069	-67.7653	349.917	282.152	0.798255
GSM972070	-288.916	1156.91	867.992	0.743573
GSM972071	49.1188	569.229	618.348	0.767571
GSM972072	643.718	1947.22	2590.93	0.552608
GSM972073	854.929	1709.06	2563.99	0.5559
GSM972074	-264.282	1266.69	1002.4	0.730236
GSM972075	-279.466	1107.75	828.282	0.747458
GSM972076	452.903	1585.8	2038.71	0.618279
GSM972077	410.561	1457.39	1867.95	0.637782
GSM972078	377.12	646.235	1023.36	0.728132
GSM972079	647.149	1976.64	2623.79	0.548582
GSM972080	-45.5078	873.915	828.407	0.747446
GSM972081	-327.493	616.116	288.623	0.797683
GSM972082	1009.89	1389.25	2399.14	0.57585
GSM972083	53.0938	1328.86	1381.96	0.691059
GSM972084	497.963	1849.6	2347.57	0.582022
GSM972085	-29.3885	1241.29	1211.91	0.708884
GSM972086	-827.353	-44.5905	-871.944	0.888378
GSM972087	-1226.18	901.704	-324.471	0.848655
GSM972088	356.232	1413.21	1769.44	0.648853
GSM972089	804.578	1117.18	1921.76	0.631679
GSM972090	-1702.74	-445.615	-2148.36	0.958349
GSM972091	-1708.96	156.014	-1552.95	0.929761
GSM972092	565.42	1086.68	1652.1	0.661862
GSM972093	413.225	547.987	961.212	0.734354
GSM972094	256.717	1283.6	1540.31	0.674073
GSM972095	186.716	607.675	794.391	0.750753
GSM972096	-1898.48	-596.745	-2495.22	0.971642
GSM972097	928.738	872.909	1801.65	0.645248
GSM972098	-1656.53	-101.077	-1757.6	0.9404
GSM972099	-1233.73	-94.1471	-1327.88	0.917093
GSM972100	-991.856	371.572	-620.284	0.870816
GSM972101	-537.722	1056.2	518.476	0.776885
GSM972102	516.74	2344.42	2861.16	0.519122
GSM972103	17.0283	1303.2	1320.23	0.69758
GSM972104	969.1	1515.73	2484.83	0.565521
GSM972105	-505.14	133.504	-371.636	0.852297
GSM972106	-549.76	55.5531	-494.207	0.861569
GSM972107	-244.09	1110.26	866.171	0.743752
GSM972108	-774.095	747.655	-26.4396	0.824711
GSM972109	-927.011	749.995	-177.017	0.837009
GSM972110	-939.758	854.799	-84.9592	0.829538
GSM972111	-589.589	1023.74	434.153	0.784618
GSM972112	934.314	1857.23	2791.54	0.52783
GSM972113	1288.42	1604.98	2893.39	0.515073
GSM972114	-756.385	483.135	-273.25	0.844654
GSM972115	-626.229	355.17	-271.058	0.844482
GSM972116	-336.309	782.329	446.02	0.783537
GSM972117	17.2898	2364.06	2381.35	0.577983
GSM972118	-1424.24	-205.576	-1629.82	0.933856
GSM972119	-669.969	-48.9844	-718.954	0.877845
GSM972120	197.237	1321.89	1519.12	0.676367
GSM972121	-695.835	981.437	285.601	0.79795
GSM972122	-1424.9	-290.052	-1714.95	0.938252
GSM972123	-1344.8	183.992	-1160.81	0.907041
GSM972124	-265.996	981.298	715.302	0.758371
GSM972125	366.601	933.579	1300.18	0.699686
GSM972126	-1397.73	-358.81	-1756.54	0.940347
GSM972127	153.915	915.049	1068.96	0.723527
GSM972128	267.405	1238.37	1505.77	0.67781
GSM972129	-659.837	981.236	321.398	0.794772
GSM972130	-1306.89	46.9988	-1259.89	0.913068
GSM972131	814.74	1321.91	2136.65	0.606915
GSM972132	-151.981	269.871	117.89	0.812545
GSM972133	589.965	1315.84	1905.8	0.633493
GSM972134	-70.3582	978.663	908.305	0.739603
GSM972135	-1846.87	-351.983	-2198.85	0.960439
GSM972136	-808.34	347.395	-460.945	0.85908
GSM972137	-958.563	167.319	-791.245	0.882877
GSM972138	-1147.54	103.77	-1043.77	0.899674
GSM972139	-1161.58	-8.29108	-1169.87	0.907601
GSM972140	948.57	1230.53	2179.1	0.601951
GSM972141	276.333	1097.99	1374.32	0.691869
GSM972142	-671.681	306.177	-365.504	0.851826
GSM972143	-175.498	723.128	547.63	0.774183
GSM972144	-1098.89	197.718	-901.174	0.89034
GSM972145	-396.995	882.78	485.785	0.779897
GSM972146	283.79	663.699	947.489	0.73572
GSM972147	-507.98	285.277	-222.703	0.840659
GSM972148	-479.917	580.548	100.631	0.814019
GSM972149	-989.991	214.025	-775.966	0.881822
GSM972150	-380.853	936.09	555.237	0.773476
GSM972151	-1340.2	306.916	-1033.29	0.899001
GSM972152	-1166.38	218.37	-948.014	0.893449
GSM972153	-480.379	710.648	230.269	0.802819
GSM972154	-892.835	209.958	-682.877	0.875296
GSM972155	-1366.62	-234.249	-1600.87	0.932328
GSM972156	-452.698	509.277	56.5785	0.817758
GSM972157	-172.884	408.539	235.656	0.802347
GSM972158	753.367	1928.31	2681.68	0.541458
GSM972159	-778.64	329.004	-449.636	0.85823
GSM972160	-255.753	974.291	718.538	0.758062
GSM972161	-893.438	-289.317	-1182.76	0.908393
GSM972162	148.478	1068.39	1216.87	0.708371
GSM972163	-447.041	772.316	325.275	0.794426
GSM972164	202.829	780.26	983.089	0.73217
GSM972165	280.838	771.255	1052.09	0.725234
GSM972166	-527.145	322.35	-204.794	0.839233
GSM972167	-404.435	1221.58	817.141	0.748543
GSM972168	124.281	1299.22	1423.5	0.686639
GSM972169	-877.917	517.493	-360.424	0.851435
GSM972170	126.776	922.42	1049.2	0.725527
GSM972171	502.92	2321.62	2824.54	0.523709
GSM972172	-1404.06	247.825	-1156.23	0.906758
GSM972173	-625.921	302.312	-323.609	0.848588
GSM972174	-947.867	245.732	-702.135	0.87666
GSM972175	-723.999	210.887	-513.113	0.862975
GSM972176	398.574	1126.81	1525.39	0.67569
GSM972177	-550.341	782.52	232.179	0.802652
GSM972178	-1184.73	564.669	-620.061	0.8708
GSM972179	392.423	2290.27	2682.69	0.541333
GSM972180	-701.703	1869.27	1167.56	0.71346
GSM972181	1364.91	1629.16	2994.07	0.50235
GSM972182	-1108.57	164	-944.574	0.893222
GSM972183	-1803.36	-321.585	-2124.95	0.957362
GSM972184	684.364	1191.14	1875.5	0.636928
GSM972185	-859.402	-285.316	-1144.72	0.906044
GSM972186	1025.28	1635	2660.28	0.544096
GSM972187	608.894	1134.99	1743.89	0.651702
GSM972188	-801.722	477.268	-324.454	0.848654
GSM972189	-457.301	1882.46	1425.16	0.686462
GSM972190	-906.289	86.3429	-819.946	0.884848
GSM972191	-715.688	-0.0125458	-715.701	0.877616
GSM972192	-214.65	1219.94	1005.29	0.729947
GSM972193	-1119.32	327.827	-791.495	0.882895
GSM972194	-816.034	773.443	-42.5916	0.826049
GSM972195	-1020.63	864.135	-156.49	0.835356
GSM972196	-1221.15	834.532	-386.617	0.853445
GSM972197	-911.618	292.653	-618.965	0.870721
GSM972198	-1281.39	146.249	-1135.14	0.905448
GSM972199	-923.82	218.679	-705.14	0.876872
GSM972200	-308.969	481.272	172.303	0.807863
GSM972201	675.508	1587.17	2262.68	0.592109
GSM972202	-773.734	697.947	-75.7877	0.828786
GSM972203	-206.891	1237.49	1030.59	0.727403
GSM972204	557.609	1420.12	1977.73	0.625288
GSM972205	-112.532	1871.9	1759.37	0.649977
GSM972206	138.825	601.592	740.418	0.755963
GSM972207	-210.746	638.026	427.281	0.785244
GSM972208	1160.39	2093.55	3253.94	0.469009
GSM972209	-242.595	1768.84	1526.25	0.675596
GSM972210	169.524	516.202	685.727	0.761194
GSM972211	-285.846	22.3906	-263.455	0.843884
GSM972212	-1121.86	687.485	-434.375	0.857078
GSM972213	-453.907	-188.089	-641.996	0.872378
GSM972214	-1481.84	144.095	-1337.74	0.917669
GSM972215	-32.3879	1232.01	1199.63	0.710155
GSM972216	-1067.48	591.938	-475.539	0.860175
GSM972217	-487.38	277.83	-209.55	0.839612
GSM972218	-1571.97	252.197	-1319.77	0.916618
GSM972219	-725.64	-81.9684	-807.608	0.884003
GSM972220	291.789	2261.79	2553.58	0.557169
GSM972221	-990.293	627.05	-363.243	0.851652
GSM972222	-605.082	515.301	-89.7814	0.829933
GSM972223	344.727	1388.91	1733.64	0.652843
GSM972224	636.699	2181.92	2818.62	0.524449
GSM972225	-335.259	1088.48	753.22	0.754732
GSM972226	-545.409	761.573	216.164	0.804052
GSM972227	-1166.83	527.472	-639.357	0.872189
GSM972228	-1113.07	850.032	-263.036	0.843851
GSM972229	53.9767	1604.64	1658.62	0.661144
GSM972230	-783.401	-6.8175	-790.218	0.882807
GSM972231	987.413	1713.41	2700.83	0.539092
GSM972232	668.451	1646.4	2314.85	0.585921
GSM972233	-213.051	1397.5	1184.45	0.711721
GSM972234	1398.03	1343.42	2741.45	0.53406
GSM972235	482.101	905.382	1387.48	0.690473
GSM972236	-452.508	439.113	-13.3957	0.823626
GSM972237	-761.451	290.194	-471.257	0.859854
GSM972238	286.388	860.918	1147.31	0.715541
GSM972239	341.467	1766.5	2107.96	0.610257
GSM972240	551.274	1765.34	2316.62	0.585711
GSM972241	-758.538	933.366	174.828	0.807644
GSM972242	574.508	1303.94	1878.45	0.636594
GSM972243	-139.861	1355.2	1215.34	0.708529
GSM972244	1.5027	1634.97	1636.47	0.66358
GSM972245	-476.006	662.154	186.149	0.806663
GSM972246	-541.071	-83.8693	-624.941	0.871152
GSM972247	-931.07	614.706	-316.364	0.848025
GSM972248	-665.413	608.318	-57.0948	0.827247
GSM972249	-166.476	862.758	696.282	0.760188
GSM972250	-300.678	253.954	-46.7245	0.826391
GSM972251	576.697	582.468	1159.16	0.714324
GSM972252	343.106	1141.58	1484.69	0.680082
GSM972253	-767.799	423.313	-344.486	0.850206
GSM972254	434.506	936.438	1370.94	0.692227
GSM972255	518.524	339.113	857.637	0.744588
GSM972256	-513.35	468.035	-45.3148	0.826274
GSM972257	-785.655	814.665	29.0108	0.82008
GSM972258	-457.52	329.11	-128.41	0.833083
GSM972259	-276.527	1103.97	827.441	0.74754
GSM972260	-737.882	420.503	-317.379	0.848104
GSM972261	-430.37	1257.33	826.961	0.747587
GSM972262	1871.75	2307.92	4179.66	0.345042
GSM972263	-65.8955	1530.79	1464.89	0.682209
GSM972264	-851.649	1059.07	207.424	0.804814
GSM972265	-365.002	646.884	281.882	0.798279
GSM972266	-1598.72	-474.82	-2073.54	0.955154
GSM972267	-406.775	467.787	61.0122	0.817383
GSM972268	-977.967	296.638	-681.329	0.875186
GSM972269	-884.303	1350.61	466.307	0.781684
GSM972270	-442.89	1255.19	812.299	0.749014
GSM972271	-1079.58	15.0453	-1064.54	0.901001
GSM972272	-1248.16	181.336	-1066.82	0.901146
GSM972273	-1180.83	720.653	-460.179	0.859023
GSM972274	146.224	1591.95	1738.18	0.652338
GSM972275	859.261	2614.65	3473.91	0.440252
GSM972276	-926.417	916.389	-10.0282	0.823346
GSM972277	-1147.43	112.207	-1035.23	0.899126
GSM972278	-540.208	1293.08	752.872	0.754765
GSM972279	745.046	1234.9	1979.94	0.625035
GSM972280	108.284	1471.41	1579.7	0.669791
GSM972281	-276.166	1219.57	943.4	0.736126
GSM972282	-774.205	622.94	-151.265	0.834934
GSM972283	-203.937	1342.3	1138.36	0.716457
GSM972284	-1648.34	55.242	-1593.1	0.931915
GSM972285	-665.993	264.202	-401.792	0.854604
GSM972286	-138.901	1038.16	899.262	0.740496
GSM972287	562.877	1864.92	2427.8	0.572405
GSM972288	-1080.89	11.4099	-1069.48	0.901315
GSM972289	-801.68	256.184	-545.496	0.865367
GSM972290	663.483	1919.73	2583.21	0.553553
GSM972291	136.824	784.189	921.013	0.738346
GSM972292	-652.949	958.942	305.994	0.796142
GSM972293	236.609	1269.32	1505.93	0.677793
GSM972294	145.004	2521.12	2666.12	0.543376
GSM972295	-1336.75	-191.702	-1528.46	0.928432
GSM972296	-1221.54	1078.4	-143.147	0.834278
GSM972297	692.406	1742.09	2434.5	0.571599
GSM972298	-661.785	695.141	33.3559	0.819715
GSM972299	233.916	847.051	1080.97	0.722309
GSM972300	-657.99	802.09	144.1	0.810296
GSM972301	771.622	2148.5	2920.12	0.511706
GSM972302	-909.871	220.308	-689.563	0.87577
GSM972303	-1202.6	44.0687	-1158.54	0.906901
GSM972304	-1675.54	482.626	-1192.91	0.909015
GSM972305	254.23	2533.64	2787.87	0.528287
GSM972306	-1081.08	1.3893	-1079.69	0.901963
GSM972307	-1280.66	746.345	-534.319	0.864543
GSM972308	-297.241	1755.71	1458.47	0.682898
GSM972309	-1877.45	-377.974	-2255.43	0.962719
GSM972310	-311.99	561.784	249.794	0.801107
GSM972311	-757.639	-255.413	-1013.05	0.897697
GSM972312	-1466.14	-124.554	-1590.69	0.931787
GSM972313	-1333.51	-601.895	-1935.4	0.948954
GSM972314	-610.072	1703.77	1093.7	0.721016
GSM972315	-1114.36	829.735	-284.625	0.845547
GSM972316	-581.349	742.689	161.34	0.80881
GSM972317	-232.296	939.368	707.072	0.759158
GSM972318	-391.642	519.559	127.917	0.811686
GSM972319	-1081.1	144.146	-936.954	0.892719
GSM972320	-857.191	126.872	-730.319	0.878642
GSM972321	-300.263	754.923	454.659	0.782749
GSM972322	-130.182	1851.2	1721.01	0.654245
GSM972323	-943.62	4.09415	-939.526	0.892889
GSM972324	-716.593	422.531	-294.062	0.846286
GSM972325	-353.589	1278.81	925.216	0.73793
GSM972326	-1386.93	545.83	-841.098	0.88629
GSM972327	818.937	2182.4	3001.34	0.501427
GSM972328	-225.836	-106.887	-332.722	0.849295
GSM972329	341.456	1353.07	1694.53	0.65718
GSM972330	292.047	1515.25	1807.29	0.644615
GSM972331	-374.379	730.478	356.099	0.79167
GSM972332	-131.465	321.259	189.795	0.806347
GSM972333	-611.783	399.315	-212.468	0.839845
GSM972334	1055.99	2435.36	3491.34	0.437953
GSM972335	-608.011	629.657	21.6451	0.820698
GSM972336	-383.086	438.698	55.612	0.817839
GSM972337	250.297	2931.3	3181.6	0.478361
GSM972338	-821.932	979.543	157.61	0.809132
GSM972339	-330.382	507.027	176.645	0.807487
GSM972340	-743.495	808.1	64.6046	0.817079
GSM972341	-324.836	1130.22	805.381	0.749687
GSM972342	-107.081	632.166	525.085	0.776274
GSM972343	-566.733	697.974	131.241	0.811401
GSM972344	-945.26	24.0065	-921.254	0.891678
GSM972345	784.722	1081.15	1865.87	0.638017
GSM972346	-1112.61	-202.288	-1314.9	0.916332
GSM972347	-529.838	810.52	280.683	0.798385
GSM972348	-968.676	541.899	-426.777	0.856503
GSM972349	1808.38	1777.18	3585.56	0.425478
GSM972350	-1875.82	-22.2274	-1898.05	0.947211
GSM972351	-697.716	65.8302	-631.886	0.871652
GSM972352	1093.3	857.144	1950.45	0.628409
GSM972353	-141.796	1259.4	1117.6	0.71858
GSM972354	-763.582	779.234	15.6524	0.8212
GSM972355	375.148	621.225	996.374	0.730841
GSM972356	-826.686	943.579	116.893	0.81263
GSM972357	-896.136	929.457	33.3212	0.819718
GSM972358	-134.61	1103.08	968.475	0.73363
GSM972359	959.659	1867.44	2827.1	0.52339
GSM972360	184.198	904.455	1088.65	0.721529
GSM972361	1317.8	3057.75	4375.55	0.317914
GSM972362	-740.99	420.32	-320.67	0.84836
GSM972363	-259.723	1085.92	826.193	0.747661
GSM972364	-872.655	-237.999	-1110.65	0.903917
GSM972365	611.722	1728.53	2340.25	0.582895
GSM972366	350.153	1339.42	1689.57	0.657729
GSM972367	1112.21	1500.82	2613.03	0.549902
GSM972368	-1576.89	463.437	-1113.46	0.904093
GSM972369	1359.27	2143.08	3502.35	0.436499
GSM972370	-418.254	930.603	512.349	0.777451
GSM972371	-597.577	383.123	-214.453	0.840003
GSM972372	-58.8154	1002.03	943.219	0.736144
GSM972373	-973.858	-545.342	-1519.2	0.927926
GSM972374	-385.077	1205.31	820.229	0.748243
GSM972375	269.251	997.788	1267.04	0.703153
GSM972376	37.6309	220.903	258.534	0.800338
GSM972377	764.794	1731.77	2496.57	0.564099
GSM972378	-176.883	713.947	537.065	0.775164
GSM972379	-1351.96	1007.96	-344.003	0.850168
GSM972380	538.948	1558.59	2097.54	0.611468
GSM972381	9.32038	371.418	380.738	0.789455
GSM972382	-661.723	382.114	-279.609	0.845154
GSM972383	-955.807	661.028	-294.779	0.846342
GSM972384	-309.214	170.264	-138.95	0.833938
GSM972385	828.002	2157.65	2985.66	0.503418
GSM972386	-870.193	306.557	-563.636	0.866698
GSM972387	-1228.61	228.924	-999.69	0.896831
GSM972388	-1150.03	-611.837	-1761.86	0.940613
GSM972389	-860.153	998.746	138.594	0.810769
GSM972390	-724.561	531.889	-192.672	0.838264
GSM972391	-136.922	1099.36	962.442	0.734231
GSM972392	-647.859	655.294	7.43567	0.821888
GSM972393	-342.917	623.976	281.059	0.798352
GSM972394	341.519	920.331	1261.85	0.703695
GSM972395	-154.124	999.885	845.762	0.745751
GSM972396	-1608.15	-670.462	-2278.61	0.963634
GSM972397	-1092.95	858.802	-234.143	0.841567
GSM972398	-784.613	1208.06	423.444	0.785592
GSM972399	-521.356	231.59	-289.766	0.84595
GSM972400	-319.801	928.289	608.489	0.768498
GSM972401	1224.18	2868.78	4092.96	0.356958
GSM972402	320.094	598.462	918.556	0.73859
GSM972403	-398.672	989.018	590.347	0.770199
GSM972404	-174.238	875.77	701.533	0.759687
GSM972405	-30.9033	974.354	943.451	0.736121
GSM972406	337.272	1749.2	2086.47	0.612753
GSM972407	48.6081	495.821	544.43	0.77448
GSM972408	-281.888	1345.38	1063.49	0.724081
GSM972409	1693.44	2922.3	4615.74	0.284296
GSM972410	870.785	1331.78	2202.56	0.599198
GSM972411	-1057.04	292.274	-764.769	0.881046
GSM972412	-344.716	719.629	374.913	0.78998
GSM972413	1687.76	1731.45	3419.21	0.447447
GSM972414	-556.112	483.742	-72.3694	0.828505
GSM972415	-1447.04	-146.244	-1593.29	0.931925
GSM972416	33.7461	135.191	168.937	0.808154
GSM972417	-183.537	531.656	348.119	0.792385
GSM972418	-401.391	272.938	-128.453	0.833087
GSM972419	108.594	332.935	441.529	0.783947
GSM972420	155.2	1886.36	2041.56	0.61795
GSM972421	325.775	684.936	1010.71	0.729403
GSM972422	1223.53	2106.23	3329.76	0.459151
GSM972423	-182.095	960.995	778.899	0.752254
GSM972424	-890.221	-137.508	-1027.73	0.898644
GSM972425	343.878	711.852	1055.73	0.724866
GSM972426	209.94	1614.47	1824.41	0.642693
GSM972427	-246.182	350.492	104.31	0.813705
GSM972428	398.22	1069.88	1468.1	0.681865
GSM972429	-720.476	1112	391.526	0.788482
GSM972430	-95.1529	1987.98	1892.83	0.634965
GSM972431	399.9	1626.11	2026.01	0.619742
GSM972432	-49.8191	369.477	319.658	0.794927
GSM972433	1388.13	1654.41	3042.54	0.496186
GSM972434	-1223.2	513.871	-709.328	0.877167
GSM972435	-369.042	222.646	-146.396	0.834541
GSM972436	-383.285	648.883	265.598	0.799716
GSM972437	912.905	1394.44	2307.35	0.586813
GSM972438	1522.85	1711.27	3234.12	0.471577
GSM972439	-113.841	117.461	3.61945	0.822207
GSM972440	672.757	1589.21	2261.97	0.592194
GSM972441	789.328	2046.45	2835.78	0.522303
GSM972442	-339.455	2144.55	1805.1	0.644861
GSM972443	-1041.17	850.929	-190.244	0.838069
GSM972444	858.409	1842.71	2701.12	0.539056
GSM972445	-203.554	1386.87	1183.32	0.711838
GSM972447	-118.381	1466.99	1348.61	0.694589
GSM972449	47.9678	936.686	984.654	0.732014
GSM972450	-894.086	664.311	-229.775	0.841221
GSM972451	-1234.12	108.997	-1125.13	0.904823
GSM972452	734.485	2731.15	3465.64	0.441342
GSM972453	-937.809	645.174	-292.634	0.846174
GSM972454	-432.34	1366.4	934.06	0.737053
GSM972455	1275.5	2296.61	3572.12	0.427263
GSM972456	-26.1401	407.622	381.482	0.789388
GSM972457	-1064.7	693.052	-371.648	0.852298
GSM972458	237.795	2417.22	2655.01	0.544744
GSM972459	-790.932	286.329	-504.603	0.862343
GSM972460	-63.1918	625.166	561.974	0.772849
GSM972461	-711.834	429.581	-282.253	0.845361
GSM972462	-742.95	432.803	-310.147	0.847541
GSM972463	-1080.22	564.268	-515.951	0.863185
GSM972464	371.853	1417.4	1789.25	0.646637
GSM972465	-612.041	-79.6913	-691.732	0.875924
GSM972466	-1109.88	456.905	-652.974	0.873165
GSM972467	1456.04	1240.97	2697.01	0.539564
GSM972468	-295.657	811.938	516.282	0.777087
GSM972469	-266.369	700.923	434.554	0.784582
GSM972470	1535.75	3261.83	4797.58	0.258607
GSM972472	-305.323	440.92	135.597	0.811027
GSM972473	-401.343	1330.01	928.67	0.737588
GSM972474	91.1355	911.791	1002.93	0.730184
GSM972475	-1112.86	745.478	-367.382	0.85197
GSM972476	1497.26	1354.01	2851.28	0.520362
GSM972477	-1529.42	313.389	-1216.03	0.910424
GSM972478	-551.152	680.019	128.867	0.811604
GSM972479	2239.81	1829.07	4068.88	0.360258
GSM972480	-1369.93	433.712	-936.223	0.89267
GSM972481	629.003	724.702	1353.7	0.694051
GSM972482	398.356	337.183	735.539	0.756432
GSM972483	-174.516	-49.8445	-224.361	0.840791
GSM972484	233.723	701.042	934.765	0.736983
GSM972485	20.4161	993.59	1014.01	0.729072
GSM972486	-34.5119	319.33	284.818	0.798019
GSM972487	-923.795	711.231	-212.565	0.839852
GSM972488	-821.963	1166.3	344.336	0.792724
GSM972489	-383.471	789.516	406.045	0.78717
GSM972490	-671.539	140.229	-531.31	0.864321
GSM972491	-248.445	184.703	-63.7424	0.827795
GSM972492	-479.339	835.943	356.604	0.791625
GSM972493	173.137	690.452	863.588	0.744005
GSM972494	-57.588	1642.64	1585.06	0.669207
GSM972495	-771.613	549.064	-222.549	0.840647
GSM972496	-1269.31	1668.94	399.636	0.78775
GSM972497	-436.334	-13.811	-450.145	0.858268
GSM972498	-950.165	-92.432	-1042.6	0.899599
GSM972499	-872.819	1002.96	130.136	0.811495
GSM972501	-288.175	1541.47	1253.3	0.704586
GSM972502	-1522.96	-47.4828	-1570.44	0.930704
GSM972503	555.737	1836.12	2391.86	0.576723
GSM972504	284.173	1006.21	1290.38	0.700713
GSM972505	-471.04	985.534	514.494	0.777253
GSM972506	154.077	1371.52	1525.59	0.675667
GSM972507	-432.363	1140.58	708.221	0.759049
GSM972508	-609.208	1097.27	488.063	0.779688
GSM972509	-826.63	389.966	-436.664	0.857251
GSM972510	-1446.24	305.309	-1140.94	0.905809
GSM972511	-330.151	465.694	135.542	0.811031
GSM972512	-1031.65	680.431	-351.219	0.850725
GSM972513	-597.612	-77.4353	-675.048	0.87474
GSM972514	-482.564	735.603	253.039	0.800822
GSM972515	-1092.52	55.5069	-1037.02	0.899241
GSM972516	-1369.03	2.84327	-1366.19	0.91932
GSM972517	-133.071	541.428	408.357	0.78696
GSM972518	110.223	1166.41	1276.63	0.702152
GSM972519	70.3116	787.871	858.183	0.744535
GSM972520	-274.516	1255.54	981.024	0.732377
GSM972521	574.036	1300.25	1874.28	0.637066
GSM972522	563.43	2362.42	2925.85	0.510983
GSM1681353	-324.746	1587.86	1263.11	0.703563
GSM1681354	-220.479	1127.01	906.528	0.739779
GSM1681355	-983.141	657.645	-325.496	0.848735
GSM1681356	241.675	943.987	1185.66	0.711596
GSM1681357	-810.213	1052.95	242.732	0.801727
GSM1681359	277.323	2117.91	2395.24	0.576318
GSM1681360	46.2507	1691.52	1737.77	0.652383
GSM1681361	-895.019	1096.37	201.347	0.805343
GSM1681362	-487.999	1620.1	1132.1	0.717099
GSM1681363	-737.836	1071.11	333.275	0.793713
GSM1681364	-905.098	619.16	-285.938	0.84565
GSM1681365	-1520.38	219.612	-1300.77	0.915499
GSM1681367	-815.598	1210.54	394.945	0.788174
GSM1681368	-731.223	892.715	161.492	0.808797
GSM1681369	-567.128	1372.12	804.997	0.749724
GSM1681370	-978.946	1644.13	665.184	0.763146
GSM1681371	-960.026	751.292	-208.734	0.839547

## Sheet: S7
1132 differentially expressed genes between the two hypoxia subypes.
id	logFC	AveExpr	t	P.Value	adj.P.Val	B
GFPT2	1.51224	3.78966	30.9919	1.05789e-149	1.86326e-145	331.415
GAS1	1.83427	3.75674	30.7298	7.1786e-148	6.32183e-144	327.212
PRRX1	1.59583	4.0843	29.7431	5.50816e-141	3.23384e-137	311.413
TNFAIP6	1.8863	4.50792	29.6522	2.37102e-140	1.04402e-136	309.958
FRMD6	1.46105	4.66243	29.4081	1.18968e-138	4.19076e-135	306.056
BCAT1	1.29852	3.78676	29.386	1.69607e-138	4.9788e-135	305.703
ITGA5	1.44549	6.21131	29.3498	3.02861e-138	7.31498e-135	305.125
TMEM45A	1.55216	4.45668	29.3441	3.32254e-138	7.31498e-135	305.033
NRP1	1.01229	4.05246	28.9237	2.79685e-135	5.47344e-132	298.32
LOX	1.4727	4.29346	28.5909	5.74199e-133	1.01134e-129	293.013
SLC2A3	1.51322	5.44327	28.4642	4.35152e-132	6.96757e-129	290.995
RAB31	1.63655	6.77432	28.2949	6.51036e-131	9.55558e-128	288.299
KCNE4	1.04199	3.37832	28.1518	6.39376e-130	8.66256e-127	286.022
C5AR1	1.4068	5.0909	28.0453	3.49954e-129	4.40267e-126	284.328
TIMP2	1.42511	7.64031	27.9196	2.59795e-128	3.05051e-125	282.33
ADAM12	1.41268	3.80052	27.7758	2.56909e-127	2.82808e-124	280.046
SPOCK1	2.00119	4.73088	27.6252	2.82772e-126	2.92968e-123	277.656
PMP22	0.980677	5.1282	27.3816	1.36254e-124	1.33325e-121	273.794
CHST11	1.08207	4.15355	27.2656	8.60226e-124	7.9743e-121	271.957
VEGFC	1.07853	4.01863	27.2607	9.3093e-124	8.19824e-121	271.878
ITGAM	1.36853	4.24328	27.0818	1.59388e-122	1.33681e-119	269.048
VIM	1.16086	7.23402	26.9926	6.56156e-122	5.25313e-119	267.637
ANGPTL2	1.35639	5.66306	26.8903	3.31864e-121	2.54136e-118	266.022
CHST15	1.0076	4.28899	26.8555	5.76065e-121	4.22759e-118	265.472
MRAS	0.883966	3.98327	26.8134	1.12338e-120	7.91447e-118	264.807
OSMR	1.13416	4.02579	26.767	2.3413e-120	1.58605e-117	264.075
CLMP	1.30769	4.21963	26.6348	1.89819e-119	1.23825e-116	261.989
POSTN	1.78148	5.99558	26.4719	2.49686e-118	1.57062e-115	259.421
NXN	1.38923	5.71239	26.4294	4.88888e-118	2.96924e-115	258.751
SPHK1	1.30729	4.77442	26.3513	1.67627e-117	9.64408e-115	257.523
COLEC12	1.40993	3.90025	26.3506	1.69742e-117	9.64408e-115	257.511
MITF	0.955362	3.41742	26.1801	2.49838e-116	1.37512e-113	254.831
FBN1	1.52094	5.3008	26.138	4.85812e-116	2.59291e-113	254.168
COL15A1	1.58995	7.05638	26.1255	5.91228e-116	3.06273e-113	253.972
SERPINE1	1.56153	5.48518	26.1204	6.40606e-116	3.22371e-113	253.893
BCL6	0.861201	4.89326	26.0618	1.61382e-115	7.89563e-113	252.972
COL6A3	1.58415	8.47895	26.0284	2.73263e-115	1.30081e-112	252.447
TSHZ3	0.93046	3.72553	25.9104	1.75119e-114	8.11678e-112	250.596
PXDN	1.2638	5.98106	25.8942	2.25856e-114	1.02e-111	250.342
COL5A2	1.62275	7.45536	25.8563	4.09845e-114	1.80465e-111	249.748
CTSL	1.16164	7.51542	25.8424	5.10556e-114	2.19327e-111	249.529
LAYN	0.820536	3.04566	25.8179	7.50543e-114	3.14746e-111	249.145
GSDME	1.02248	3.82687	25.7227	3.34778e-113	1.37127e-110	247.655
FAP	1.67349	4.87329	25.6644	8.36487e-113	3.34842e-110	246.742
COL3A1	1.60233	9.76418	25.6137	1.85596e-112	7.26422e-110	245.948
ADAMTS2	1.32624	5.13225	25.5957	2.46156e-112	9.42509e-110	245.667
MAFB	1.3634	5.96298	25.5119	9.16278e-112	3.4337e-109	244.357
HEG1	1.09675	5.62234	25.4901	1.29095e-111	4.73697e-109	244.015
ATP8B2	0.929041	4.34467	25.4403	2.81499e-111	1.01185e-108	243.238
CD93	1.07941	5.92454	25.4205	3.84054e-111	1.35287e-108	242.929
GPNMB	1.71919	5.60688	25.381	7.13495e-111	2.46408e-108	242.311
FCGR2B	1.25366	3.52435	25.3495	1.16896e-110	3.95939e-108	241.819
GPR176	0.823309	3.69954	25.3179	1.91524e-110	6.36474e-108	241.327
SULF1	1.90292	7.21173	25.2827	3.32396e-110	1.08416e-107	240.778
TRIB2	1.23716	5.13377	25.2283	7.78938e-110	2.49444e-107	239.929
PECAM1	0.964982	5.84641	25.1869	1.48904e-109	4.68331e-107	239.283
NCF2	1.48142	4.83453	25.1837	1.56468e-109	4.83487e-107	239.234
BASP1	1.10332	5.27177	25.1412	3.03805e-109	9.22573e-107	238.573
CLEC5A	1.24086	2.80135	25.1364	3.27717e-109	9.78319e-107	238.497
RGS2	1.51219	6.83669	25.1006	5.73324e-109	1.68299e-106	237.94
ARL4C	1.18564	5.53057	25.0582	1.11246e-108	3.21209e-106	237.279
TREM1	1.41825	3.9361	25.0144	2.20348e-108	6.25967e-106	236.598
SPARC	1.40802	9.44298	24.9745	4.10906e-108	1.14877e-105	235.977
DDR2	1.29637	4.67434	24.9224	9.25853e-108	2.54798e-105	235.168
ZEB2	0.823479	2.88421	24.8712	2.05758e-107	5.57541e-105	234.372
CXCR4	1.44424	6.85727	24.8652	2.25821e-107	6.02633e-105	234.279
PLEKHO1	1.03018	5.18731	24.7978	6.4591e-107	1.69797e-104	233.232
AEBP1	1.67931	7.41054	24.769	1.01181e-106	2.62074e-104	232.784
SFRP2	2.89983	6.13928	24.7036	2.79864e-106	7.14384e-104	231.771
SERPING1	1.54331	6.90751	24.6518	6.27352e-106	1.57851e-103	230.966
CCDC80	1.43841	4.39358	24.6328	8.42824e-106	2.0908e-103	230.672
TUBB6	1.24379	6.27686	24.626	9.35995e-106	2.28968e-103	230.567
EMP3	1.16408	6.53419	24.555	2.8256e-105	6.81743e-103	229.466
PTPRM	0.882242	4.7731	24.532	4.03899e-105	9.61335e-103	229.11
PDGFRL	1.27749	3.61831	24.4965	7.00706e-105	1.64554e-102	228.561
SNAI2	1.2781	5.0871	24.4915	7.56691e-105	1.75363e-102	228.485
COL6A2	1.33651	7.57862	24.469	1.0735e-104	2.45552e-102	228.136
GLI3	0.747089	3.31727	24.4406	1.66764e-104	3.76565e-102	227.697
COL10A1	2.41149	4.89341	24.4389	1.71263e-104	3.8183e-102	227.671
NRP2	0.924756	3.78292	24.3917	3.56155e-104	7.84121e-102	226.941
IL1R1	0.990032	4.6504	24.3761	4.53593e-104	9.86313e-102	226.7
OLFML2B	1.39041	5.69709	24.3708	4.92955e-104	1.05883e-101	226.617
MYO5A	0.729908	3.06115	24.339	8.06429e-104	1.71128e-101	226.127
TNC	1.56857	4.89587	24.3373	8.27945e-104	1.73602e-101	226.1
VGLL3	0.975703	2.57868	24.2825	1.93692e-103	4.01353e-101	225.253
C1orf162	1.14404	4.42263	24.2087	6.06986e-103	1.24312e-100	224.115
DSE	0.745111	3.19341	24.2002	6.92467e-103	1.40189e-100	223.984
MSN	0.885934	6.37792	24.1292	2.07714e-102	4.15734e-100	222.889
COL1A2	1.65938	9.41541	24.1144	2.61132e-102	5.16777e-100	222.661
PPP1R18	0.975738	6.48368	24.0903	3.79113e-102	7.41924e-100	222.29
WWTR1	1.11268	4.85641	24.0797	4.46753e-102	8.64688e-100	222.126
ST6GALNAC5	0.859932	2.89166	23.9893	1.8049e-101	3.45539e-99	220.735
FCGR2A	1.05997	4.22343	23.9723	2.34919e-101	4.44906e-99	220.472
CTHRC1	1.95992	7.39344	23.9545	3.0886e-101	5.78717e-99	220.199
CD163	1.42798	4.62451	23.9068	6.45584e-101	1.19691e-98	219.464
BGN	1.52194	7.39925	23.8628	1.27095e-100	2.33179e-98	218.789
GPC6	1.09737	4.40909	23.8404	1.79665e-100	3.26231e-98	218.445
NOX4	0.866171	2.55268	23.8103	2.85567e-100	5.13234e-98	217.983
COL5A1	1.48756	7.10531	23.7841	4.27936e-100	7.61337e-98	217.58
GNB4	0.912118	4.08707	23.7325	9.46305e-100	1.66673e-97	216.789
FYN	1.05606	4.93193	23.6611	2.84135e-99	4.95492e-97	215.693
PALLD	0.982229	6.21097	23.636	4.17465e-99	7.20863e-97	215.31
SRPX	1.46527	4.7018	23.6183	5.48785e-99	9.38423e-97	215.037
CCL2	1.51448	6.11497	23.6158	5.69687e-99	9.64797e-97	215
ALPK2	0.629969	2.49932	23.6104	6.19488e-99	1.03915e-96	214.917
TSPAN4	0.932231	5.10794	23.6056	6.66624e-99	1.10767e-96	214.843
CD109	1.24414	3.51322	23.5404	1.81544e-98	2.98835e-96	213.845
FNDC1	1.97819	4.57193	23.5211	2.43971e-98	3.97875e-96	213.551
CRISPLD2	0.964646	5.24663	23.5149	2.68576e-98	4.33985e-96	213.455
CNRIP1	0.942142	4.54541	23.4994	3.40468e-98	5.45152e-96	213.218
THBD	0.852468	4.59064	23.4788	4.67401e-98	7.41651e-96	212.903
PRR16	0.862403	3.40471	23.47	5.34578e-98	8.40671e-96	212.769
BCL2A1	1.65519	4.80414	23.4641	5.85348e-98	9.12366e-96	212.679
HTRA1	1.26283	7.29434	23.423	1.09932e-97	1.69844e-95	212.05
SLAMF8	1.22126	4.61243	23.4148	1.24644e-97	1.909e-95	211.925
CD14	1.30657	7.33065	23.4037	1.47947e-97	2.24637e-95	211.755
COL6A1	1.05543	6.25563	23.38	2.12484e-97	3.1987e-95	211.394
ITPRIP	0.707001	4.48784	23.35	3.36763e-97	5.02662e-95	210.935
CCL18	2.22062	6.29946	23.3354	4.20971e-97	6.23072e-95	210.713
CYP1B1	1.36232	3.02071	23.32	5.33105e-97	7.82465e-95	210.477
CHSY1	0.817517	6.47292	23.3165	5.62491e-97	8.18772e-95	210.424
CFH	1.30472	4.3976	23.3006	7.17503e-97	1.03585e-94	210.181
AXL	0.960816	5.39556	23.2661	1.21582e-96	1.741e-94	209.656
THBS2	2.1208	6.8849	23.2529	1.48896e-96	2.11492e-94	209.454
TGFB3	1.00619	3.67655	23.2304	2.09909e-96	2.9577e-94	209.111
PLXDC2	1.22464	4.2602	23.2219	2.39335e-96	3.34557e-94	208.981
MSRB3	1.17161	4.55398	23.216	2.61781e-96	3.63051e-94	208.891
PLEKHO2	0.816589	5.88975	23.214	2.6973e-96	3.71153e-94	208.862
GGT5	1.00637	4.88479	23.2062	3.04196e-96	4.15334e-94	208.742
LGALS1	1.18361	9.87403	23.2045	3.12058e-96	4.2279e-94	208.716
LAPTM5	1.29162	7.81228	23.1979	3.4542e-96	4.64419e-94	208.615
FERMT2	1.20161	4.74737	23.1557	6.57987e-96	8.77964e-94	207.973
HS3ST3A1	0.856862	3.09803	23.1475	7.45707e-96	9.87529e-94	207.848
COL1A1	1.51528	8.9569	23.1324	9.39951e-96	1.23547e-93	207.618
FBXL7	0.816034	3.98349	23.1135	1.25351e-95	1.63542e-93	207.331
WIPF1	0.908558	4.42586	23.1065	1.39444e-95	1.8059e-93	207.225
VCAN	1.53564	6.41328	23.1029	1.47331e-95	1.89412e-93	207.17
PFKFB3	0.811757	6.37334	23.091	1.76742e-95	2.25577e-93	206.988
ICAM1	1.02408	5.82156	23.0028	6.7927e-95	8.60719e-93	205.647
C3AR1	1.22548	5.73054	22.9976	7.34333e-95	9.23844e-93	205.569
CLEC2B	0.954938	4.0108	22.939	1.7954e-94	2.24272e-92	204.678
GPX8	1.20796	4.94813	22.9209	2.36655e-94	2.93535e-92	204.403
PILRA	0.969558	3.86046	22.9201	2.39195e-94	2.94611e-92	204.392
C20orf194	0.772987	3.76548	22.9007	3.21839e-94	3.93649e-92	204.097
ANTXR1	1.19649	5.23581	22.889	3.84228e-94	4.66718e-92	203.92
LCP2	0.909532	3.89426	22.8486	7.10375e-94	8.56975e-92	203.308
IFFO1	0.687873	4.54528	22.8129	1.22262e-93	1.4649e-91	202.767
NUAK1	1.01601	4.9458	22.8078	1.32227e-93	1.57359e-91	202.689
PCOLCE	1.22207	6.70875	22.7835	1.91163e-93	2.2597e-91	202.321
HLX	0.740808	4.58173	22.7772	2.10641e-93	2.47334e-91	202.225
CALHM2	0.848652	4.86143	22.775	2.17686e-93	2.53914e-91	202.192
AMOTL1	0.842022	3.83739	22.7325	4.15435e-93	4.81385e-91	201.548
OLR1	1.42606	3.0684	22.7217	4.89014e-93	5.62941e-91	201.386
CDK14	0.761024	3.54378	22.683	8.80595e-93	1.00714e-90	200.799
MRC1	1.59395	5.06244	22.6815	9.01172e-93	1.02402e-90	200.776
SRGN	1.27723	7.15327	22.6754	9.88596e-93	1.11616e-90	200.684
DOK5	0.706091	2.98631	22.655	1.34733e-92	1.5115e-90	200.376
C1R	1.26894	7.49352	22.6091	2.7028e-92	3.01293e-90	199.682
CAV1	1.15575	6.59144	22.59	3.60675e-92	3.99533e-90	199.395
ENTPD1	0.784429	4.83085	22.5688	4.9745e-92	5.47599e-90	199.074
FPR1	1.16622	3.98094	22.5568	5.96955e-92	6.53054e-90	198.892
INHBA	1.39813	5.09089	22.5362	8.1542e-92	8.86543e-90	198.582
GALNT15	0.711551	2.51521	22.521	1.02612e-91	1.10878e-89	198.353
TSPYL5	0.966682	3.50144	22.4995	1.4206e-91	1.52567e-89	198.029
FCER1G	1.39168	6.52045	22.462	2.50657e-91	2.67565e-89	197.463
GREM1	2.0306	6.28123	22.46	2.58519e-91	2.74295e-89	197.432
SYT11	0.780502	3.60736	22.4566	2.72033e-91	2.86905e-89	197.381
SERPINF1	1.33222	7.37597	22.4442	3.27936e-91	3.43806e-89	197.195
DPYD	0.917542	3.24462	22.4392	3.5407e-91	3.69008e-89	197.119
COL8A1	1.32841	3.97098	22.4366	3.68139e-91	3.81414e-89	197.08
FUT11	0.647505	4.57339	22.4121	5.33126e-91	5.4912e-89	196.711
CD86	0.991118	3.90756	22.3958	6.82012e-91	6.98389e-89	196.465
TWIST1	1.2695	3.64242	22.3807	8.56896e-91	8.72399e-89	196.238
CDH11	1.22815	5.02495	22.3767	9.10401e-91	9.21546e-89	196.178
MEDAG	0.957549	3.62055	22.3671	1.05194e-90	1.05271e-88	196.034
FGR	0.996908	4.33664	22.361	1.15458e-90	1.1489e-88	195.941
ALOX5AP	1.26302	6.37188	22.3401	1.58189e-90	1.56527e-88	195.627
RHOJ	0.759309	3.71961	22.3295	1.85673e-90	1.82696e-88	195.468
MMP19	0.801953	4.43361	22.3224	2.06708e-90	2.02264e-88	195.361
EFEMP2	1.06904	5.76499	22.322	2.0802e-90	2.02423e-88	195.354
ZFPM2	0.945424	2.61653	22.3002	2.88934e-90	2.79615e-88	195.027
HCK	1.12525	5.29918	22.2791	3.97027e-90	3.82122e-88	194.71
EHD2	0.95276	6.0237	22.2638	5.00593e-90	4.79182e-88	194.479
MNDA	1.4015	4.39746	22.2605	5.25996e-90	5.00777e-88	194.43
BNC2	0.745704	2.9577	22.254	5.79987e-90	5.4921e-88	194.333
C3orf80	0.986463	2.65863	22.244	6.74392e-90	6.35191e-88	194.182
AKT3	0.76342	3.23006	22.2376	7.43347e-90	6.96414e-88	194.085
THEMIS2	0.934494	4.72062	22.2355	7.66501e-90	7.14306e-88	194.055
ITGB2	1.21842	5.45447	22.2341	7.83627e-90	7.26422e-88	194.033
CSGALNACT2	0.808629	5.13395	22.2269	8.73021e-90	8.05054e-88	193.925
PKD2	1.02526	4.93836	22.2131	1.07513e-89	9.86268e-88	193.718
LINC01094	0.834114	2.41254	22.206	1.19535e-89	1.09087e-87	193.612
SPP1	2.16924	6.06258	22.1538	2.62411e-89	2.38239e-87	192.829
ZNF521	0.947279	3.15959	22.1403	3.21883e-89	2.90735e-87	192.625
TIE1	0.758636	3.3719	22.1115	4.96158e-89	4.45859e-87	192.194
NR3C1	1.00913	4.51542	22.0864	7.23772e-89	6.47097e-87	191.818
CALD1	1.16253	5.85119	22.0857	7.31157e-89	6.50397e-87	191.808
SDC2	1.11842	5.74314	22.0754	8.54293e-89	7.56114e-87	191.653
EGR2	1.1572	4.36236	22.0476	1.29699e-88	1.14219e-86	191.237
LIX1L	0.766514	4.4928	22.0406	1.44181e-88	1.26341e-86	191.131
NFATC1	0.699922	3.80299	22.0201	1.96136e-88	1.71017e-86	190.824
MXRA5	1.52303	6.80844	22.0077	2.3641e-88	2.05118e-86	190.638
QKI	0.823501	3.91217	22.0056	2.43873e-88	2.10556e-86	190.607
ANXA5	0.785389	8.8726	21.9843	3.35616e-88	2.88015e-86	190.289
LATS2	0.670833	4.83412	21.9841	3.36859e-88	2.88015e-86	190.286
AQP9	1.42336	4.20425	21.9828	3.43451e-88	2.92232e-86	190.266
LUM	1.48	8.02058	21.9793	3.61703e-88	3.06282e-86	190.215
ZNF532	0.955666	4.57771	21.9699	4.16629e-88	3.51104e-86	190.074
STC1	1.13757	4.78457	21.9693	4.20404e-88	3.52598e-86	190.065
MEIS2	1.22752	3.97921	21.9683	4.26922e-88	3.56369e-86	190.05
SYNC	1.0626	3.06707	21.9574	5.02843e-88	4.17763e-86	189.886
PNMA1	1.01096	6.03497	21.9485	5.74245e-88	4.74844e-86	189.754
C1orf54	0.738957	5.70216	21.9203	8.77821e-88	7.22479e-86	189.331
GJA1	1.15402	6.87353	21.9157	9.40456e-88	7.7043e-86	189.263
LILRB2	0.922593	3.54218	21.9127	9.83106e-88	8.01641e-86	189.218
PHLDB2	0.773123	2.84923	21.9093	1.03509e-87	8.4014e-86	189.167
RAI14	0.984893	5.69959	21.8734	1.77238e-87	1.43197e-85	188.631
MLLT11	0.908617	4.56229	21.8655	1.99502e-87	1.60449e-85	188.513
GLT8D2	1.14293	4.73254	21.8417	2.85004e-87	2.28171e-85	188.158
HSD11B1	1.27321	3.97463	21.8211	3.87713e-87	3.08995e-85	187.851
DCN	1.25749	5.97416	21.8073	4.77184e-87	3.78588e-85	187.644
NID2	1.08927	5.54227	21.8061	4.85704e-87	3.83619e-85	187.627
JAZF1	0.861252	3.79826	21.787	6.4652e-87	5.08355e-85	187.342
MAP1B	0.958975	3.95993	21.7592	9.79876e-87	7.67047e-85	186.928
LOXL1	1.23511	5.46202	21.7167	1.85002e-86	1.44179e-84	186.294
MMP2	1.11498	6.146	21.6949	2.56256e-86	1.9883e-84	185.97
LAMB2	0.906715	5.92417	21.681	3.15477e-86	2.43706e-84	185.763
MCC	0.709142	3.33622	21.6325	6.51104e-86	5.00781e-84	185.041
STON1	0.813123	3.16626	21.6304	6.71297e-86	5.14068e-84	185.01
C1S	1.39371	7.42511	21.6208	7.74983e-86	5.909e-84	184.867
CAV2	0.925188	4.7542	21.5576	1.98908e-85	1.51007e-83	183.928
GNAI2	0.683492	7.37213	21.5528	2.13608e-85	1.61471e-83	183.857
COL12A1	1.27275	5.98941	21.5384	2.64782e-85	1.98658e-83	183.643
MXRA7	0.878526	5.35942	21.5383	2.65058e-85	1.98658e-83	183.642
TPST1	0.900723	4.39747	21.495	5.05744e-85	3.77444e-83	182.998
TNS1	1.15627	5.08197	21.4908	5.37994e-85	3.99818e-83	182.937
VCAM1	1.16908	5.23772	21.4854	5.83052e-85	4.30045e-83	182.857
GLIS2	1.05958	4.76349	21.4854	5.8355e-85	4.30045e-83	182.856
CCR1	1.03098	4.67456	21.4764	6.66303e-85	4.88983e-83	182.724
SLA	0.915374	4.81933	21.4715	7.17209e-85	5.24158e-83	182.65
NEXN	1.37874	4.09056	21.444	1.07998e-84	7.8602e-83	182.243
FN1	1.67519	7.53997	21.4165	1.62596e-84	1.17369e-82	181.835
MRC2	0.989314	6.11219	21.4118	1.74207e-84	1.25237e-82	181.766
CSF2RB	1.26286	4.69178	21.3944	2.25673e-84	1.61576e-82	181.508
SLC1A3	0.795338	3.0623	21.3905	2.39225e-84	1.70586e-82	181.45
PDPN	0.982764	4.86438	21.3896	2.42462e-84	1.72197e-82	181.437
DPYSL3	1.22038	5.15194	21.344	4.77751e-84	3.37937e-82	180.761
ELK3	0.727972	5.53082	21.3368	5.30942e-84	3.72569e-82	180.656
CCDC88A	0.682178	2.55778	21.3305	5.83591e-84	4.07888e-82	180.562
HCLS1	1.09838	5.55356	21.3237	6.45685e-84	4.47734e-82	180.461
NNMT	1.00028	4.444	21.3099	7.92505e-84	5.47388e-82	180.257
UBE2E2	1.11705	4.69959	21.2932	1.01475e-83	6.98153e-82	180.011
RASSF2	0.999648	4.63599	21.2842	1.16045e-83	7.95295e-82	179.877
COL18A1	1.08168	6.11849	21.2669	1.49871e-83	1.02313e-81	179.622
CLIP4	0.721863	2.75827	21.2457	2.05326e-83	1.3963e-81	179.308
PRKD1	0.745715	2.64787	21.2399	2.23828e-83	1.51626e-81	179.222
PLXND1	0.767264	5.57119	21.2328	2.48444e-83	1.67657e-81	179.119
CHSY3	0.68187	2.96048	21.1881	4.82002e-83	3.24026e-81	178.458
PLEK	1.2383	5.18031	21.1743	5.90782e-83	3.95644e-81	178.256
ZNF469	0.753407	4.26764	21.1705	6.25806e-83	4.17512e-81	178.198
TLR2	0.961188	4.78041	21.1612	7.17762e-83	4.77054e-81	178.062
PDGFRB	1.06893	6.29595	21.1525	8.1634e-83	5.40534e-81	177.933
LY96	1.33599	4.83265	21.1375	1.01917e-82	6.72311e-81	177.712
HOPX	0.905419	3.44331	21.1334	1.08346e-82	7.1205e-81	177.651
TM6SF1	0.785672	2.72072	21.1274	1.18351e-82	7.74913e-81	177.563
DOCK4	0.64497	3.04432	21.1212	1.29644e-82	8.45714e-81	177.473
CTSB	0.763913	9.23753	21.1109	1.51054e-82	9.81738e-81	177.32
IKBIP	0.75464	3.88507	21.0786	2.43515e-82	1.57685e-80	176.845
MIR100HG	1.17584	2.82365	21.048	3.82813e-82	2.46977e-80	176.394
IGFBP5	1.1958	6.13782	21.0442	4.04721e-82	2.60159e-80	176.338
COL5A3	0.890895	4.7453	21.0439	4.06817e-82	2.60555e-80	176.333
CMTM3	0.804448	5.17034	21.0418	4.19425e-82	2.67657e-80	176.303
JAM3	0.73077	4.1834	21.0337	4.7289e-82	3.00686e-80	176.183
ADAMTS1	1.0874	4.63173	21.0248	5.38892e-82	3.41421e-80	176.053
LMCD1	0.696961	3.97388	21.0203	5.75695e-82	3.63431e-80	175.987
EMILIN1	1.20202	6.25548	21.0071	6.99918e-82	4.40274e-80	175.793
TRPV2	0.753026	4.30337	21.0017	7.58455e-82	4.75398e-80	175.713
MMP14	0.898956	7.2182	21.0002	7.74493e-82	4.83729e-80	175.692
FSTL1	1.00192	6.5376	20.9821	1.01268e-81	6.30258e-80	175.425
COPZ2	0.788032	4.32233	20.9466	1.70768e-81	1.05906e-79	174.904
COL11A1	1.73034	4.59749	20.9428	1.80677e-81	1.11658e-79	174.848
SOCS3	0.869997	5.81969	20.931	2.15113e-81	1.32475e-79	174.674
FGFR1	0.765614	4.42397	20.9201	2.52669e-81	1.55062e-79	174.514
VSIG4	1.38972	5.19287	20.8934	3.74091e-81	2.28218e-79	174.123
MEIS1	0.978895	3.68607	20.8934	3.74468e-81	2.28218e-79	174.122
CTSK	1.25428	8.03613	20.8927	3.78035e-81	2.29598e-79	174.113
AOC3	1.3835	5.02502	20.8866	4.13374e-81	2.50198e-79	174.023
MAP7D1	0.624291	6.34404	20.8804	4.53298e-81	2.73422e-79	173.932
CSF1R	1.0843	5.76446	20.8743	4.95891e-81	2.98093e-79	173.842
PTPN14	0.668361	3.71459	20.8739	4.98324e-81	2.98536e-79	173.837
AKAP12	1.26379	3.98277	20.871	5.20442e-81	3.1073e-79	173.794
MAF	0.748108	3.79606	20.8629	5.86612e-81	3.49054e-79	173.675
CERCAM	0.903704	5.03574	20.8605	6.07263e-81	3.60126e-79	173.64
GPR84	0.880983	3.06846	20.8602	6.09701e-81	3.60358e-79	173.636
CCL8	1.43928	4.22801	20.8397	8.24531e-81	4.85701e-79	173.336
SLC11A1	0.753338	3.77647	20.8372	8.56334e-81	5.02754e-79	173.298
THY1	1.09131	6.82875	20.8316	9.29828e-81	5.44089e-79	173.216
FAM20A	0.67491	2.66182	20.8196	1.10815e-80	6.46284e-79	173.041
TIMP1	0.927192	10.4222	20.8018	1.43968e-80	8.36866e-79	172.78
SPARCL1	1.36013	7.36482	20.7756	2.11744e-80	1.22679e-78	172.396
P2RX7	0.676595	2.93142	20.7724	2.2171e-80	1.28032e-78	172.35
FCGR1B	0.866995	3.09495	20.7539	2.91121e-80	1.67566e-78	172.079
DENND5A	0.821376	5.5152	20.7407	3.53318e-80	2.02703e-78	171.886
TRPS1	0.703195	3.1508	20.7373	3.71656e-80	2.12532e-78	171.836
GEM	1.14078	6.54729	20.7123	5.36294e-80	3.05688e-78	171.47
ARSI	0.707092	2.92277	20.69	7.43696e-80	4.22539e-78	171.145
DKK3	0.844862	5.14226	20.6612	1.13529e-79	6.40893e-78	170.723
TGFB1	0.894949	5.7126	20.6603	1.14889e-79	6.46498e-78	170.711
PLK2	1.10963	5.60467	20.6361	1.63972e-79	9.13936e-78	170.357
FLI1	0.633265	3.28141	20.6336	1.70079e-79	9.44986e-78	170.321
CLEC7A	0.833892	3.17421	20.6311	1.76457e-79	9.77336e-78	170.284
ADAMTS12	0.954075	4.42711	20.5941	3.03236e-79	1.67426e-77	169.745
IL10RA	0.998229	4.70718	20.5936	3.05498e-79	1.68148e-77	169.737
KCNJ8	0.861681	4.07422	20.5923	3.11516e-79	1.70926e-77	169.718
S100A8	1.43896	4.76128	20.5906	3.19208e-79	1.74603e-77	169.693
TYROBP	1.2792	7.00827	20.5815	3.64651e-79	1.98842e-77	169.561
MSR1	1.00342	3.24345	20.515	9.64152e-79	5.24124e-77	168.592
CHN1	0.878674	4.83926	20.4852	1.49055e-78	8.07769e-77	168.158
FPR3	1.23004	4.96388	20.485	1.4951e-78	8.07769e-77	168.155
PCDH17	0.823413	4.01664	20.4823	1.55577e-78	8.37974e-77	168.116
CCL4	1.23471	5.45478	20.4603	2.14389e-78	1.15123e-76	167.796
GPR68	0.769577	3.99558	20.4199	3.86976e-78	2.0654e-76	167.208
TAGLN	1.39425	7.98795	20.4006	5.1281e-78	2.72874e-76	166.927
SLFN11	1.03038	4.15086	20.3942	5.62813e-78	2.98579e-76	166.835
MS4A4A	1.15211	4.55256	20.3928	5.74554e-78	3.03892e-76	166.814
PCDH7	0.798103	3.02737	20.383	6.62813e-78	3.49525e-76	166.672
ETS1	0.825985	5.55699	20.3816	6.75966e-78	3.55397e-76	166.652
ECSCR	0.687773	4.20293	20.3678	8.27275e-78	4.33655e-76	166.451
EFS	0.675875	3.76463	20.3541	1.0093e-77	5.275e-76	166.253
ITGAX	0.807928	3.80115	20.3413	1.21679e-77	6.34061e-76	166.067
TWIST2	0.681538	2.81793	20.3373	1.2883e-77	6.69345e-76	166.01
MPDZ	0.772275	3.57373	20.3256	1.52951e-77	7.92329e-76	165.839
ARHGAP31	0.654185	3.64595	20.3149	1.78769e-77	9.23358e-76	165.683
EVC	0.704299	3.38089	20.3081	1.97183e-77	1.01549e-75	165.586
FSCN1	1.3216	5.57318	20.2811	2.92091e-77	1.49989e-75	165.194
SH3BP5	0.744131	4.94993	20.2776	3.07427e-77	1.57404e-75	165.143
CALU	0.657732	7.55818	20.2583	4.06936e-77	2.0775e-75	164.864
C11orf96	1.18415	7.03448	20.2443	4.98709e-77	2.53866e-75	164.662
IL6	1.46687	4.54695	20.2234	6.76144e-77	3.43196e-75	164.358
PLAU	1.13209	6.75822	20.2029	9.10715e-77	4.60931e-75	164.062
CDH5	0.889252	4.88148	20.1924	1.06083e-76	5.3537e-75	163.91
HAPLN3	0.900902	5.44536	20.18	1.26912e-76	6.36836e-75	163.731
S1PR1	0.768306	4.41533	20.1314	2.57094e-76	1.28642e-74	163.028
FLNA	1.21791	7.88297	20.1066	3.68298e-76	1.83763e-74	162.67
ZNF667-AS1	0.689897	3.04038	20.0736	5.93593e-76	2.95337e-74	162.194
TWSG1	0.859357	6.01665	20.0578	7.46485e-76	3.70362e-74	161.966
PLAUR	0.852226	6.90961	20.057	7.54923e-76	3.73496e-74	161.955
PDLIM7	0.693818	5.31035	20.0385	9.87315e-76	4.87103e-74	161.688
LAIR1	0.808862	4.45713	20.0277	1.15432e-75	5.67905e-74	161.532
STEAP4	0.795841	2.70335	20.0135	1.41661e-75	6.95006e-74	161.328
MARCO	1.32984	4.01141	20.0083	1.52706e-75	7.47116e-74	161.253
MFGE8	0.89566	6.01579	20	1.72159e-75	8.39955e-74	161.134
SGCE	1.10304	4.33035	19.9929	1.90948e-75	9.2905e-74	161.031
SLC15A3	0.903901	5.23632	19.9756	2.44962e-75	1.18857e-73	160.783
CYTL1	0.718048	2.79493	19.9612	3.01575e-75	1.45924e-73	160.575
MDFIC	0.84391	3.81142	19.9157	5.8248e-75	2.81075e-73	159.92
CACNA2D1	0.703555	3.30381	19.8861	8.9193e-75	4.28053e-73	159.495
RGS16	0.82678	4.87462	19.8768	1.02026e-74	4.88311e-73	159.361
ENO2	1.15829	5.20188	19.8529	1.43955e-74	6.85265e-73	159.019
FCGR3B	1.2757	4.05312	19.8517	1.46529e-74	6.95636e-73	159.001
GAS7	0.785706	4.14518	19.8335	1.90409e-74	9.01524e-73	158.74
MMRN2	0.698902	3.71154	19.8297	2.01033e-74	9.49276e-73	158.686
RFTN1	0.712194	4.79681	19.8273	2.08127e-74	9.80145e-73	158.651
HIF1A	0.771177	8.61118	19.8232	2.2104e-74	1.03818e-72	158.591
CFL2	0.959211	4.01191	19.8135	2.54085e-74	1.19021e-72	158.453
S1PR3	0.749467	4.06209	19.8017	3.01172e-74	1.40704e-72	158.283
TNFSF13B	1.16113	4.70153	19.7829	3.94822e-74	1.83968e-72	158.014
CD84	0.746058	3.35567	19.7763	4.33593e-74	2.01501e-72	157.92
APOE	1.51323	7.12809	19.7684	4.86261e-74	2.25382e-72	157.806
PIAS3	0.605826	5.12781	19.7111	1.10726e-73	5.11869e-72	156.987
DOCK2	0.706111	3.11425	19.707	1.1756e-73	5.42036e-72	156.927
MRGPRF	1.2113	4.64165	19.6662	2.1113e-73	9.70923e-72	156.344
ARHGEF6	0.801939	4.69748	19.6612	2.26647e-73	1.03957e-71	156.273
FEZ1	0.590539	3.62272	19.6608	2.28159e-73	1.04379e-71	156.266
EVI2A	1.13494	4.34359	19.6533	2.53845e-73	1.15828e-71	156.16
PRICKLE1	0.612273	2.81047	19.6366	3.22576e-73	1.46431e-71	155.922
FCGR2C	0.66902	3.7381	19.6304	3.52565e-73	1.59633e-71	155.833
OLFML1	0.859952	4.13798	19.6192	4.14356e-73	1.87129e-71	155.672
CD53	0.970023	5.15114	19.5873	6.54363e-73	2.94765e-71	155.217
SDK1	0.601951	2.59524	19.549	1.13175e-72	5.08508e-71	154.671
ADAMTS5	0.697161	3.32363	19.5443	1.21062e-72	5.42562e-71	154.604
ESAM	0.684801	5.20003	19.5369	1.34628e-72	6.01828e-71	154.498
C14orf132	0.731012	3.37028	19.4597	4.0584e-72	1.80964e-70	153.399
MGP	1.40888	5.67318	19.4527	4.48468e-72	1.99466e-70	153.3
HAVCR2	0.825585	3.94721	19.4504	4.63635e-72	2.05693e-70	153.267
ECM2	0.781685	3.32441	19.4441	5.07245e-72	2.24475e-70	153.177
PDLIM3	0.956772	4.10425	19.4393	5.43186e-72	2.39778e-70	153.109
LAMA4	0.694175	4.5902	19.4137	7.82872e-72	3.44718e-70	152.745
CDH2	0.678447	2.96532	19.3827	1.21803e-71	5.34992e-70	152.305
KLHL5	0.86955	4.14107	19.3752	1.35587e-71	5.94054e-70	152.198
LILRB4	0.869314	3.29729	19.3379	2.30701e-71	1.00827e-69	151.669
GNG11	0.75103	4.4245	19.2648	6.52283e-71	2.82276e-69	150.634
TUBA1A	0.967336	8.28608	19.2628	6.71792e-71	2.90007e-69	150.604
SERPINH1	0.749282	8.26521	19.2558	7.41218e-71	3.19195e-69	150.506
TGFB1I1	0.960215	6.28799	19.2511	7.93002e-71	3.40662e-69	150.439
P4HA3	0.61457	3.12857	19.2467	8.43819e-71	3.6161e-69	150.377
GYPC	0.804892	5.14815	19.2439	8.78492e-71	3.75555e-69	150.337
FBLN2	1.26755	5.22599	19.2406	9.20814e-71	3.92695e-69	150.29
HK3	0.87149	4.23269	19.2223	1.19449e-70	5.08177e-69	150.031
DLC1	0.632159	3.72982	19.1914	1.85214e-70	7.86066e-69	149.594
APBB1IP	0.699048	3.69539	19.1874	1.95969e-70	8.29714e-69	149.538
PDGFC	1.07031	4.73318	19.186	1.99906e-70	8.44353e-69	149.518
TLR1	0.864409	2.88246	19.1748	2.34339e-70	9.83513e-69	149.36
MXRA8	1.00979	6.38316	19.1747	2.34529e-70	9.83513e-69	149.359
CYBB	1.00075	4.43306	19.1739	2.37161e-70	9.92191e-69	149.348
DBN1	0.908391	5.78017	19.1567	3.02651e-70	1.26317e-68	149.105
MYH10	0.913048	4.5825	19.1224	4.92488e-70	2.05063e-68	148.62
DEGS1	0.695157	7.04742	19.1084	6.00158e-70	2.49306e-68	148.423
EBF1	0.595129	2.83949	19.073	9.9117e-70	4.098e-68	147.924
MMP9	1.46842	6.82124	19.0692	1.04641e-69	4.31628e-68	147.87
CSF3R	0.849865	4.05154	19.0607	1.17888e-69	4.85129e-68	147.751
SAMSN1	0.875838	3.67756	19.0563	1.25436e-69	5.14988e-68	147.689
SLIT2	1.03309	3.3739	19.0552	1.27494e-69	5.22223e-68	147.673
OSCAR	0.758745	3.08138	19.0454	1.46452e-69	5.98483e-68	147.535
PLN	1.56205	3.96413	19.0443	1.48635e-69	6.05998e-68	147.52
RASSF5	0.782062	4.73872	19.0407	1.56456e-69	6.3641e-68	147.469
PLXNC1	0.73852	3.69409	19.0245	1.96813e-69	7.98726e-68	147.241
TCF4	0.808079	4.82159	19.0204	2.08601e-69	8.44617e-68	147.183
GJA5	0.730217	3.34873	19.0173	2.17738e-69	8.79592e-68	147.14
CSRP2	0.743906	4.94613	19.0121	2.3432e-69	9.44413e-68	147.067
GIMAP4	0.919872	5.33565	19.0082	2.47618e-69	9.95729e-68	147.012
TNFSF4	1.05672	3.62814	18.9998	2.78723e-69	1.11826e-67	146.894
ARMCX1	1.0123	4.55538	18.985	3.4398e-69	1.37694e-67	146.685
CRYAB	1.10869	5.07251	18.9662	4.48068e-69	1.78548e-67	146.421
SH2B3	0.658131	5.45889	18.9658	4.50624e-69	1.79161e-67	146.416
PEAR1	0.597411	3.80857	18.9625	4.72456e-69	1.87418e-67	146.369
RAB8B	0.749996	4.91199	18.9122	9.60068e-69	3.79993e-67	145.662
FCN1	0.847871	3.10612	18.9113	9.71911e-69	3.83818e-67	145.65
MYO1F	0.720582	4.77609	18.9048	1.06497e-68	4.19626e-67	145.559
LHFPL2	0.597481	6.12368	18.8982	1.16881e-68	4.59514e-67	145.467
COX7A1	0.877396	5.3924	18.8936	1.24668e-68	4.89037e-67	145.402
SELL	1.16047	4.22437	18.8716	1.69946e-68	6.65167e-67	145.094
FBLN5	0.933161	4.98851	18.8678	1.79386e-68	7.00562e-67	145.04
FAM114A1	0.699267	6.21372	18.8618	1.95158e-68	7.5712e-67	144.956
PTAFR	0.836465	4.78208	18.8615	1.96084e-68	7.59039e-67	144.951
EVL	0.689065	4.54353	18.8303	3.04227e-68	1.17508e-66	144.514
MS4A7	1.02644	4.42322	18.8162	3.70864e-68	1.42621e-66	144.317
CHST3	0.693532	3.93515	18.7932	5.12099e-68	1.96505e-66	143.995
COL8A2	0.952801	4.15314	18.7872	5.57292e-68	2.13382e-66	143.911
GLIPR2	0.880243	5.35686	18.7795	6.21207e-68	2.37339e-66	143.803
FSTL3	0.9121	5.44787	18.7556	8.6827e-68	3.31014e-66	143.47
FIBIN	1.08657	4.46898	18.7531	8.9918e-68	3.42057e-66	143.435
TMEM140	0.731976	5.29982	18.7409	1.06785e-67	4.05346e-66	143.264
GADD45B	0.72603	5.96823	18.7336	1.18209e-67	4.46783e-66	143.162
ASPN	1.66067	5.29781	18.7238	1.35686e-67	5.10648e-66	143.025
SYNDIG1	0.791962	3.38907	18.7066	1.72741e-67	6.48716e-66	142.785
TMEM200B	0.773219	3.67548	18.6668	3.0138e-67	1.12701e-65	142.23
TAGAP	0.721869	3.27312	18.6466	3.99964e-67	1.49249e-65	141.949
ISLR	1.36464	6.18857	18.6089	6.78035e-67	2.51946e-65	141.423
CLEC4E	0.727457	3.13473	18.6043	7.23456e-67	2.68257e-65	141.358
STOM	0.79782	6.36472	18.6023	7.43969e-67	2.75284e-65	141.331
CYYR1	0.739026	3.80588	18.5892	8.93501e-67	3.29921e-65	141.148
CLIC4	0.952834	6.91142	18.572	1.13517e-66	4.17408e-65	140.91
STX11	0.702484	3.05356	18.5701	1.16685e-66	4.28162e-65	140.882
EVI2B	1.14134	5.1674	18.5608	1.32842e-66	4.85425e-65	140.753
TYMP	0.936635	5.45635	18.5447	1.66233e-66	6.04931e-65	140.53
LOXL2	0.737775	5.37363	18.5425	1.7152e-66	6.22883e-65	140.499
RCN3	0.830591	6.06162	18.5274	2.1168e-66	7.67145e-65	140.289
NAP1L3	0.804994	2.44001	18.5193	2.37005e-66	8.57158e-65	140.177
HSPB8	0.98158	3.88774	18.4841	3.86837e-66	1.39618e-64	139.689
CYTH4	0.638394	3.88009	18.46	5.41743e-66	1.94729e-64	139.354
SRGAP2C	0.605834	3.48205	18.4542	5.87452e-66	2.10729e-64	139.273
GMFG	0.774372	5.54398	18.4426	6.89713e-66	2.46909e-64	139.113
ANXA1	1.00113	5.89661	18.4239	8.95002e-66	3.1975e-64	138.854
CYBRD1	1.1692	5.55671	18.4209	9.33544e-66	3.32844e-64	138.812
ADAP2	0.605685	4.7592	18.3398	2.87949e-65	1.02045e-63	137.69
TLR8	0.763288	2.79357	18.3236	3.60756e-65	1.2759e-63	137.466
DOCK8	0.711676	3.30317	18.2985	5.10513e-65	1.79833e-63	137.12
BNIP3L	0.787502	7.11323	18.2876	5.93978e-65	2.08817e-63	136.969
NCKAP1L	0.759383	4.1675	18.282	6.42144e-65	2.25301e-63	136.892
AHNAK2	1.02163	3.99284	18.2727	7.30039e-65	2.5563e-63	136.764
COL4A1	0.989521	8.42914	18.2583	8.92139e-65	3.11771e-63	136.564
PTGIS	0.987028	3.53586	18.2436	1.09314e-64	3.81258e-63	136.362
JAM2	0.807615	3.31754	18.2249	1.41645e-64	4.9304e-63	136.104
TIMP3	1.08741	5.36392	18.2102	1.73611e-64	6.00748e-63	135.901
DOK3	0.591894	3.68453	18.2019	1.94691e-64	6.7237e-63	135.787
CD248	0.90426	6.77342	18.196	2.11224e-64	7.2804e-63	135.706
BOC	0.724884	3.9408	18.1687	3.07942e-64	1.05933e-62	135.331
SERPINB9	0.658827	5.06729	18.1509	3.93646e-64	1.34889e-62	135.086
ENG	0.655282	6.03026	18.1392	4.62606e-64	1.58211e-62	134.925
TCEAL7	0.915272	3.07064	18.1348	4.92057e-64	1.67866e-62	134.864
MFAP5	1.36763	3.65402	18.1347	4.92743e-64	1.67866e-62	134.863
ABLIM3	0.77121	4.04487	18.1102	6.90978e-64	2.34042e-62	134.526
COL4A2	0.916857	8.15719	18.1047	7.45342e-64	2.51489e-62	134.451
MCAM	0.80834	6.21205	18.0942	8.61446e-64	2.90108e-62	134.306
C3	1.59205	7.38113	18.0668	1.25551e-63	4.22011e-62	133.931
LAMC1	0.643179	7.31465	18.0566	1.44521e-63	4.84848e-62	133.791
IL4I1	0.961803	4.70281	18.0118	2.67593e-63	8.96029e-62	133.178
BICC1	0.779543	3.51797	17.9485	6.38696e-63	2.12252e-61	132.312
C5orf46	0.945207	2.91073	17.9395	7.23266e-63	2.39904e-61	132.188
VWF	0.796195	5.53958	17.9365	7.53724e-63	2.49537e-61	132.147
FGF7	0.703991	2.30589	17.9324	7.96571e-63	2.63227e-61	132.092
CD300A	0.754568	4.23328	17.8982	1.27445e-62	4.20355e-61	131.624
G0S2	1.23513	6.48122	17.8976	1.28485e-62	4.22993e-61	131.616
SLC43A3	1.05558	4.96672	17.8831	1.56619e-62	5.13693e-61	131.419
THBS1	0.898729	5.91957	17.8704	1.86509e-62	6.10593e-61	131.245
LTBP2	0.932849	5.36645	17.8692	1.89522e-62	6.19306e-61	131.229
EFEMP1	1.12631	4.95588	17.855	2.30325e-62	7.51245e-61	131.035
ARHGAP10	0.607027	4.0019	17.8492	2.49313e-62	8.11672e-61	130.956
TCEAL3	0.812215	5.5425	17.8387	2.87907e-62	9.35592e-61	130.813
MEOX2	0.675231	1.99023	17.8272	3.37012e-62	1.09114e-60	130.656
DRAM1	0.723426	6.11377	17.8073	4.42119e-62	1.4262e-60	130.386
CLEC11A	0.752327	5.2693	17.8049	4.57182e-62	1.46941e-60	130.352
CD37	0.789368	3.84998	17.8035	4.65891e-62	1.49467e-60	130.333
ATP2B4	0.761815	5.2298	17.7908	5.53952e-62	1.77395e-60	130.161
CCDC102B	0.601807	2.37414	17.7867	5.86368e-62	1.87436e-60	130.104
LILRB1	0.667924	4.3004	17.7801	6.41565e-62	2.04708e-60	130.015
IL1RN	1.01828	4.37946	17.7595	8.49557e-62	2.70583e-60	129.735
AGPAT4	0.64177	3.26313	17.7393	1.11912e-61	3.55795e-60	129.461
PDCD1LG2	0.642167	2.78533	17.7369	1.15711e-61	3.6721e-60	129.428
VMO1	0.696722	3.58958	17.7309	1.25603e-61	3.97886e-60	129.346
CALCRL	0.760278	3.71995	17.7263	1.33641e-61	4.22588e-60	129.284
ANGPTL4	0.852258	4.36874	17.7146	1.56914e-61	4.95291e-60	129.125
RNF144A	0.632064	4.07875	17.7071	1.73782e-61	5.47552e-60	129.023
GPR183	0.980288	4.91839	17.7036	1.82236e-61	5.73164e-60	128.976
CLEC4A	0.849667	4.0012	17.6985	1.95222e-61	6.12915e-60	128.907
ACTA2	0.897976	7.05449	17.6982	1.96056e-61	6.14437e-60	128.903
IGFBP6	0.991345	5.58021	17.6898	2.19839e-61	6.86529e-60	128.789
LSP1	0.824707	5.61217	17.6618	3.21754e-61	1.00302e-59	128.41
LCP1	1.0405	6.64764	17.6521	3.67308e-61	1.14188e-59	128.278
RAMP1	1.53093	5.65381	17.6335	4.7343e-61	1.46547e-59	128.025
ITGAV	0.797466	7.6008	17.6276	5.12372e-61	1.58323e-59	127.946
ST8SIA4	0.615217	2.84359	17.6162	5.98327e-61	1.84559e-59	127.792
SGCD	0.631352	3.11926	17.5836	9.32445e-61	2.86118e-59	127.35
MCEMP1	0.871419	3.52879	17.5803	9.7505e-61	2.98671e-59	127.306
RSPO3	1.18347	3.60781	17.5798	9.81802e-61	3.00217e-59	127.299
KYNU	0.599077	3.07786	17.5691	1.13501e-60	3.45267e-59	127.155
SELE	1.03581	3.02042	17.5451	1.57151e-60	4.77225e-59	126.831
TREM2	1.02651	5.12804	17.5343	1.81985e-60	5.51686e-59	126.685
PIK3AP1	0.917814	5.00656	17.4925	3.20527e-60	9.70006e-59	126.121
DACT1	1.06424	4.70422	17.4783	3.88787e-60	1.17456e-58	125.929
SMARCA1	0.871964	3.78757	17.4493	5.75531e-60	1.73279e-58	125.539
LDOC1	0.729653	4.32246	17.421	8.4417e-60	2.53726e-58	125.157
PDLIM4	0.743965	4.25198	17.3992	1.13219e-59	3.39714e-58	124.865
FBXO32	0.774045	4.35207	17.3885	1.30911e-59	3.9014e-58	124.72
LYVE1	0.855548	3.05258	17.3792	1.48351e-59	4.41371e-58	124.596
CRIP2	0.80184	5.63107	17.3761	1.54731e-59	4.59575e-58	124.554
TFPI	0.746289	3.63806	17.3706	1.66609e-59	4.94022e-58	124.48
DYSF	0.636701	5.0951	17.3659	1.77544e-59	5.25559e-58	124.417
PRICKLE2	0.731329	3.66997	17.3632	1.84223e-59	5.44416e-58	124.38
GABARAPL1	0.614288	5.40072	17.3025	4.17346e-59	1.21902e-57	123.566
GIMAP6	0.874226	4.44455	17.2885	5.03902e-59	1.46941e-57	123.379
CCL7	0.646017	2.29672	17.2861	5.20327e-59	1.5148e-57	123.347
CD300LF	0.793895	4.07547	17.2694	6.51291e-59	1.89293e-57	123.123
GBP5	0.998662	3.7986	17.2606	7.33547e-59	2.12849e-57	123.005
SIGLEC1	0.755448	3.66283	17.2418	9.43577e-59	2.72893e-57	122.754
AIF1	0.79095	5.77027	17.2372	1.00394e-58	2.89876e-57	122.693
ARHGAP9	0.696288	4.06021	17.2322	1.07344e-58	3.09435e-57	122.626
OSM	0.982009	3.98235	17.1978	1.70552e-58	4.8924e-57	122.165
ARMCX2	0.998668	4.85705	17.1806	2.14686e-58	6.14839e-57	121.936
CYS1	0.726786	2.85944	17.1671	2.57172e-58	7.35319e-57	121.756
HOXB2	0.890727	5.09886	17.1653	2.63681e-58	7.52708e-57	121.731
RHOH	0.640746	3.40693	17.1196	4.86036e-58	1.38074e-56	121.123
HLA-DPB1	1.0073	6.59599	17.1191	4.89639e-58	1.38873e-56	121.115
KIF26B	0.72986	3.37086	17.1027	6.09316e-58	1.72538e-56	120.898
GLIS3	0.656491	2.8164	17.0879	7.4335e-58	2.09147e-56	120.7
C1QA	1.11071	7.4015	17.0507	1.22165e-57	3.42625e-56	120.205
HCST	0.784632	4.92358	17.0368	1.46967e-57	4.10228e-56	120.021
CD274	0.748749	3.70703	17.0237	1.75183e-57	4.88211e-56	119.847
RGS4	0.748276	3.04168	16.9648	3.83968e-57	1.06167e-55	119.066
SOD2	0.726238	6.90858	16.9299	6.11058e-57	1.68165e-55	118.603
MT2A	1.04222	8.71161	16.925	6.52545e-57	1.79302e-55	118.538
CLIC2	0.856411	3.80359	16.922	6.78699e-57	1.86198e-55	118.499
GPR137B	0.625391	5.97305	16.9061	8.38227e-57	2.29607e-55	118.289
CD69	1.02803	3.31547	16.9053	8.48144e-57	2.31962e-55	118.277
FXYD6	0.965617	4.88898	16.8976	9.39347e-57	2.56507e-55	118.175
MAMLD1	0.617767	2.99287	16.8944	9.79215e-57	2.6698e-55	118.134
TPBG	0.740145	4.59929	16.8865	1.08855e-56	2.95875e-55	118.028
UNC5B	0.685436	5.32818	16.88	1.18632e-56	3.2195e-55	117.943
TUSC3	0.640311	3.25802	16.8627	1.49199e-56	4.04283e-55	117.715
PTPRC	0.932416	4.13764	16.859	1.56784e-56	4.24184e-55	117.665
KCNMB1	0.770483	3.20129	16.8363	2.1178e-56	5.72099e-55	117.366
NDN	0.95461	5.31673	16.7917	3.82848e-56	1.02635e-54	116.777
SFRP4	1.75087	4.82622	16.7861	4.12005e-56	1.10283e-54	116.704
MYL9	0.985507	6.99704	16.7828	4.30694e-56	1.15111e-54	116.66
ANTXR2	0.661579	5.33604	16.7782	4.57582e-56	1.21927e-54	116.599
PRELP	1.0699	4.19954	16.7747	4.79205e-56	1.27496e-54	116.553
GIMAP8	0.634031	3.40346	16.7672	5.29175e-56	1.40579e-54	116.455
ROR2	0.867581	3.27919	16.745	7.09735e-56	1.87696e-54	116.162
SLC31A2	0.608546	4.09481	16.7428	7.30887e-56	1.93e-54	116.133
SSPN	0.70135	3.55236	16.7413	7.4548e-56	1.96559e-54	116.114
GPR65	0.706362	3.3256	16.7367	7.91586e-56	2.08404e-54	116.054
PPP1R3C	0.701852	2.94116	16.7333	8.2802e-56	2.1767e-54	116.009
CXCL12	1.04868	5.00562	16.7092	1.13848e-55	2.98839e-54	115.692
CILP	1.06716	3.59346	16.7075	1.16441e-55	3.05189e-54	115.67
PDE4B	0.768681	3.83227	16.677	1.74197e-55	4.55888e-54	115.269
LST1	0.744764	4.92856	16.6743	1.80599e-55	4.71942e-54	115.233
GBP1	0.944215	5.98236	16.6712	1.88163e-55	4.9098e-54	115.192
ADAM8	0.746771	4.56854	16.6621	2.11965e-55	5.50641e-54	115.074
LY86	0.751742	4.71758	16.6586	2.22006e-55	5.75875e-54	115.028
IGFBP3	0.925065	7.69162	16.6481	2.54972e-55	6.60416e-54	114.89
IFI16	1.01476	6.30595	16.6457	2.63372e-55	6.81171e-54	114.857
PTGS2	1.42414	4.23235	16.6279	3.32924e-55	8.59794e-54	114.624
SOX7	0.619029	2.86974	16.6104	4.19186e-55	1.08098e-53	114.395
KCTD12	1.13564	6.38163	16.5723	6.91589e-55	1.77824e-53	113.897
CNTNAP1	0.658868	3.91392	16.5717	6.96677e-55	1.78871e-53	113.889
ITGA11	0.807297	4.148	16.5621	7.90346e-55	2.02625e-53	113.764
TGFBR1	0.607357	5.45772	16.5578	8.36626e-55	2.13868e-53	113.707
FST	0.674632	3.29213	16.557	8.46043e-55	2.15962e-53	113.696
DAPK1	0.879888	3.9937	16.5499	9.2855e-55	2.36679e-53	113.604
FAM20C	0.661293	4.64848	16.5466	9.69051e-55	2.46646e-53	113.561
NOTCH3	0.714723	5.22865	16.5187	1.39713e-54	3.54578e-53	113.197
SPI1	0.784766	4.63804	16.5145	1.47758e-54	3.74456e-53	113.141
DNAJB4	0.71493	4.52653	16.51	1.56608e-54	3.96314e-53	113.083
ARHGEF17	0.598207	5.02113	16.5075	1.6192e-54	4.09168e-53	113.05
PI15	0.735649	2.95791	16.5021	1.73865e-54	4.38723e-53	112.979
VAMP5	0.683499	5.34234	16.4935	1.94599e-54	4.88244e-53	112.867
DOK2	0.711517	4.41397	16.4928	1.96429e-54	4.92077e-53	112.858
HOXC6	1.46213	3.56922	16.4927	1.96685e-54	4.92077e-53	112.857
SLC7A7	0.769531	6.18267	16.4728	2.55255e-54	6.368e-53	112.597
C1QB	1.1717	7.3737	16.4652	2.8194e-54	7.01385e-53	112.498
CCDC8	0.630202	3.58985	16.4559	3.18355e-54	7.89745e-53	112.377
COL16A1	0.872418	5.71193	16.4533	3.29281e-54	8.15699e-53	112.344
RTN1	0.685987	3.04369	16.4281	4.58175e-54	1.13182e-52	112.015
IGFBP7	0.750276	8.56343	16.4276	4.60941e-54	1.13705e-52	112.009
CNN1	1.49834	6.04594	16.4032	6.34396e-54	1.55838e-52	111.691
PAM	0.691595	7.20249	16.3985	6.74612e-54	1.65487e-52	111.63
CDR2L	0.722808	5.16527	16.3971	6.86565e-54	1.68185e-52	111.613
FILIP1L	0.755845	5.43943	16.3847	8.07434e-54	1.97519e-52	111.451
TMEM47	0.987838	5.00932	16.3646	1.04996e-53	2.5578e-52	111.19
APLNR	0.800355	5.64686	16.3541	1.2044e-53	2.92192e-52	111.053
ISM1	0.811983	2.66125	16.3365	1.51334e-53	3.66637e-52	110.826
APOL3	0.812971	4.83143	16.3132	2.05166e-53	4.9569e-52	110.523
PLA2G7	0.947808	5.0278	16.2988	2.47388e-53	5.96067e-52	110.337
BTK	0.619304	3.91269	16.2753	3.35742e-53	8.06742e-52	110.033
PCSK5	0.678218	3.43957	16.216	7.25801e-53	1.73454e-51	109.266
ARHGAP30	0.683091	4.70232	16.2012	8.79599e-53	2.09924e-51	109.075
CYTIP	0.9399	4.52174	16.1978	9.19486e-53	2.19146e-51	109.031
NR4A3	0.650151	3.21223	16.1951	9.51847e-53	2.26552e-51	108.996
VASN	0.642444	4.83112	16.15	1.70728e-52	4.04715e-51	108.415
HMCN1	0.78278	3.01357	16.1338	2.10696e-52	4.98119e-51	108.206
CCR5	0.739465	4.67912	16.1326	2.13865e-52	5.04258e-51	108.191
CALB2	1.10936	3.99782	16.1299	2.21523e-52	5.21616e-51	108.156
BLVRA	0.701609	5.19054	16.1183	2.57251e-52	6.04934e-51	108.007
NCF1	0.637855	3.71215	16.1135	2.73898e-52	6.43222e-51	107.945
TMEM119	0.869709	4.69156	16.1124	2.77753e-52	6.51405e-51	107.931
RARRES2	0.95678	7.25948	16.1038	3.10542e-52	7.26373e-51	107.82
RCSD1	0.710233	4.04319	16.0798	4.2315e-52	9.84536e-51	107.512
COL7A1	0.846318	4.76131	16.0786	4.29784e-52	9.98652e-51	107.496
CCL21	1.42798	5.57121	16.07	4.80407e-52	1.11334e-50	107.386
CXCL8	1.68717	7.46944	16.0664	5.0295e-52	1.16253e-50	107.34
MCTP1	0.610616	2.85762	16.0641	5.18096e-52	1.19128e-50	107.31
RBMS1	0.879451	5.33597	16.0571	5.67759e-52	1.30377e-50	107.219
KLF9	0.662592	4.39035	16.05	6.21715e-52	1.42396e-50	107.129
HTR2B	0.900288	2.34084	16.0473	6.44071e-52	1.47325e-50	107.094
CMKLR1	0.629435	3.69514	16.0424	6.86244e-52	1.56565e-50	107.031
C1QC	1.09753	7.8222	16.037	7.35359e-52	1.67553e-50	106.962
HLA-DPA1	1.20679	7.40109	16.0278	8.27644e-52	1.88337e-50	106.844
GPX3	1.0956	5.91961	16.0257	8.51217e-52	1.93451e-50	106.816
F13A1	1.21665	4.70004	16.0254	8.53652e-52	1.93755e-50	106.814
COL14A1	0.849263	3.95576	15.9959	1.24947e-51	2.82139e-50	106.435
ETV5	0.702173	4.30004	15.97	1.74295e-51	3.93067e-50	106.103
CLIP3	0.595399	4.13385	15.9649	1.86031e-51	4.18997e-50	106.039
HCAR3	1.23959	3.48382	15.9381	2.62578e-51	5.89896e-50	105.696
RASL12	0.647683	4.45476	15.9366	2.67713e-51	6.00474e-50	105.676
EML1	0.700627	3.2325	15.9365	2.67968e-51	6.00474e-50	105.676
FZD2	0.663691	4.2312	15.9269	3.03094e-51	6.77461e-50	105.553
PODXL	0.698016	6.85407	15.8865	5.09329e-51	1.13125e-49	105.037
S100A4	1.0118	8.82752	15.8832	5.31174e-51	1.1768e-49	104.995
COMP	1.59245	4.37818	15.8659	6.62914e-51	1.46682e-49	104.774
ANO1	1.05547	4.87355	15.846	8.55424e-51	1.88568e-49	104.521
SLIT3	0.608322	3.22646	15.8382	9.4529e-51	2.08118e-49	104.421
SLC39A6	0.592081	6.30832	15.8312	1.03388e-50	2.27337e-49	104.332
MYLK	0.829371	4.64479	15.8153	1.26764e-50	2.78045e-49	104.129
HTRA3	0.850725	5.5443	15.7891	1.77017e-50	3.87303e-49	103.797
IBSP	0.807659	2.83136	15.7721	2.20032e-50	4.7904e-49	103.581
APOC1	1.1118	6.43811	15.7595	2.58499e-50	5.60707e-49	103.421
LMOD1	1.06699	4.44609	15.7575	2.65228e-50	5.74595e-49	103.395
RGS1	0.960969	5.08934	15.7454	3.0952e-50	6.68085e-49	103.241
MEF2C	0.613156	3.99757	15.7316	3.68772e-50	7.95003e-49	103.067
VNN2	0.801807	3.24175	15.7288	3.82427e-50	8.23434e-49	103.031
ACP5	0.865712	6.57614	15.7008	5.46038e-50	1.17142e-48	102.677
AKR1B1	0.85905	6.31395	15.6542	9.8725e-50	2.10769e-48	102.087
PRR15	-0.865286	8.1337	-15.6389	1.19949e-49	2.55461e-48	101.894
MN1	0.779437	3.11579	15.5911	2.20059e-49	4.66415e-48	101.29
FPR2	0.68067	3.02721	15.5763	2.65469e-49	5.61309e-48	101.103
HLA-DRA	1.208	10.0118	15.5238	5.15962e-49	1.08574e-47	100.442
CRISPLD1	0.810502	2.76317	15.507	6.3782e-49	1.33897e-47	100.232
FAM229B	0.58975	3.84676	15.4944	7.47501e-49	1.56548e-47	100.074
C10orf99	-2.00837	7.9684	-15.493	7.60982e-49	1.59183e-47	100.056
DUSP1	0.808041	7.22594	15.4927	7.63921e-49	1.59608e-47	100.052
CPXM2	0.794592	3.83993	15.4619	1.12763e-48	2.33346e-47	99.6647
CSRP1	0.594695	8.12048	15.4602	1.15163e-48	2.37792e-47	99.6438
DPT	1.18481	4.44657	15.4569	1.2009e-48	2.47676e-47	99.6021
MYADM	0.696992	7.5712	15.4391	1.50145e-48	3.09299e-47	99.38
MMP13	0.811809	2.73744	15.4372	1.53779e-48	3.16414e-47	99.3562
PTX3	0.623797	2.39134	15.4333	1.61543e-48	3.32002e-47	99.3072
LBH	0.776933	6.17967	15.3984	2.50897e-48	5.12651e-47	98.8693
SCG2	0.974614	3.32712	15.3982	2.51484e-48	5.13255e-47	98.8669
SGK1	0.840382	6.57847	15.3813	3.10875e-48	6.32269e-47	98.656
ZBED2	0.75829	2.48103	15.3683	3.65986e-48	7.43496e-47	98.4937
HLA-DMB	0.947368	6.31348	15.3376	5.38425e-48	1.08631e-46	98.1097
GBP2	0.819373	6.2007	15.3346	5.58922e-48	1.12635e-46	98.0726
MS4A6A	0.786689	4.86713	15.3325	5.73766e-48	1.15494e-46	98.0465
CPXM1	0.80297	4.81832	15.3279	6.0795e-48	1.22235e-46	97.9889
CDX2	-0.890357	7.22321	-15.323	6.46406e-48	1.29819e-46	97.9279
HSPG2	0.762928	6.20198	15.3014	8.47162e-48	1.69365e-46	97.6589
ADM	0.856224	6.87437	15.2872	1.01269e-47	2.01999e-46	97.4814
HMOX1	0.744625	6.32875	15.269	1.2714e-47	2.5303e-46	97.2551
BAG2	0.787812	3.81444	15.2487	1.63963e-47	3.25579e-46	97.0022
NR1I2	-0.883659	6.01252	-15.2414	1.79639e-47	3.56304e-46	96.9113
ATP10D	0.67782	4.695	15.2408	1.80968e-47	3.58537e-46	96.904
DPYSL2	0.777722	7.53313	15.2123	2.5833e-47	5.10659e-46	96.55
SPON1	1.19421	4.83368	15.1899	3.41614e-47	6.72274e-46	96.2721
UCHL1	0.777285	3.76366	15.1781	3.95743e-47	7.77059e-46	96.1258
KDR	0.611837	4.69299	15.1613	4.87869e-47	9.55821e-46	95.9177
SELPLG	0.661391	5.16991	15.1135	8.84951e-47	1.72228e-45	95.3254
SLC24A3	0.857259	4.82061	15.0822	1.30525e-46	2.52908e-45	94.939
MYOF	0.647096	6.59342	15.0756	1.41576e-46	2.73719e-45	94.8581
TRIM22	0.97762	6.1863	15.0181	2.88974e-46	5.53227e-45	94.1486
PBX3	0.643695	5.33154	14.9791	4.68155e-46	8.94318e-45	93.6688
DIP2C	0.610096	4.6559	14.972	5.1096e-46	9.75032e-45	93.5818
A2M	0.668457	6.98108	14.9665	5.47247e-46	1.04202e-44	93.5135
CD74	0.857664	8.58795	14.9533	6.4442e-46	1.22308e-44	93.351
MAGEH1	0.761994	5.41412	14.9442	7.20842e-46	1.36665e-44	93.2396
HSPA6	0.860694	4.28021	14.9433	7.28715e-46	1.38009e-44	93.2288
DUSP4	1.27297	5.08144	14.9319	8.38797e-46	1.58517e-44	93.0889
MOXD1	0.733276	3.76454	14.9258	9.03825e-46	1.7044e-44	93.0146
WASF1	0.770352	3.9807	14.9153	1.02898e-45	1.93833e-44	92.8856
AIFM3	-0.960772	5.40834	-14.9018	1.21526e-45	2.27706e-44	92.7202
PRDM1	0.597086	5.25868	14.8897	1.4114e-45	2.63616e-44	92.5714
IHH	-0.923925	6.88916	-14.8648	1.91806e-45	3.56735e-44	92.2664
C8orf88	0.617888	2.54757	14.8619	1.98781e-45	3.69318e-44	92.2309
IGSF6	0.692384	3.43885	14.8468	2.39114e-45	4.42386e-44	92.0472
UST	0.618774	2.71197	14.8445	2.46249e-45	4.54631e-44	92.0179
LRRC32	0.680701	5.99857	14.8319	2.87489e-45	5.28554e-44	91.864
AGAP2-AS1	0.628711	4.96843	14.7909	4.75018e-45	8.70603e-44	91.3646
TNFAIP2	0.690019	5.23649	14.7672	6.35129e-45	1.15683e-43	91.0758
CAP2	0.676689	3.86767	14.7638	6.62357e-45	1.20517e-43	91.034
CD4	0.647715	4.64818	14.7541	7.46291e-45	1.3551e-43	90.9154
TNFAIP3	0.639627	6.80897	14.7413	8.72631e-45	1.57799e-43	90.7599
SETBP1	0.62909	3.28284	14.6861	1.71332e-44	3.08555e-43	90.0891
RGS19	0.650024	5.64867	14.6488	2.70174e-44	4.84581e-43	89.6362
ZNF331	0.726957	4.17566	14.647	2.7615e-44	4.94794e-43	89.6145
FBLN1	0.920473	5.51669	14.6	4.89047e-44	8.71821e-43	89.0462
HSD17B6	0.787728	3.45822	14.5895	5.55761e-44	9.88749e-43	88.9191
LAMA2	0.671103	3.58274	14.5796	6.27131e-44	1.11347e-42	88.799
SELENBP1	-1.20673	8.50311	-14.578	6.39074e-44	1.13354e-42	88.7802
ALOX5	0.808071	4.84388	14.5684	7.18355e-44	1.27288e-42	88.6639
ITGAL	0.678052	4.08689	14.5538	8.58127e-44	1.51901e-42	88.4872
IL2RB	0.744611	5.14962	14.5477	9.23148e-44	1.63083e-42	88.4146
CCL13	0.940597	3.82056	14.5371	1.05058e-43	1.85224e-42	88.286
CCDC69	0.736441	4.25099	14.5273	1.18336e-43	2.08216e-42	88.1677
KLF2	0.669202	5.38225	14.5237	1.23507e-43	2.17099e-42	88.1252
CDHR1	-1.36557	5.10732	-14.4988	1.66949e-43	2.92585e-42	87.8255
AXIN2	-0.969255	6.51593	-14.489	1.88079e-43	3.28308e-42	87.707
VAV3	-1.29147	6.29543	-14.4828	2.0272e-43	3.53516e-42	87.6325
MAB21L2	1.10634	4.04734	14.4799	2.09898e-43	3.65309e-42	87.5979
LAMP5	0.689176	3.1633	14.466	2.48558e-43	4.3089e-42	87.4298
THBS4	1.12827	4.00945	14.4653	2.50643e-43	4.34078e-42	87.4215
ACTC1	0.586261	3.93716	14.464	2.5452e-43	4.39928e-42	87.4063
DDC	-1.02175	6.83118	-14.4507	2.9887e-43	5.15069e-42	87.2466
TMEM263	0.643794	6.61367	14.4129	4.71916e-43	8.05413e-42	86.7925
ANGPTL1	0.669602	2.12829	14.4088	4.95328e-43	8.4455e-42	86.7443
FLNC	0.873762	4.92512	14.4076	5.02765e-43	8.56402e-42	86.7295
SAMHD1	0.585568	6.04923	14.4053	5.16828e-43	8.78658e-42	86.7021
ULBP2	0.844762	3.82476	14.3804	6.97541e-43	1.18133e-41	86.404
MPEG1	0.931957	5.49508	14.357	9.2472e-43	1.56306e-41	86.1237
HLA-DMA	0.961712	6.99922	14.3559	9.36662e-43	1.58173e-41	86.111
LINC01116	0.761435	3.80249	14.3435	1.08745e-42	1.83284e-41	85.9626
BST2	1.18272	7.50776	14.3405	1.12757e-42	1.89864e-41	85.9266
RASGRP1	0.668833	3.25183	14.3222	1.40502e-42	2.36132e-41	85.7079
CBX6	0.705389	5.42935	14.3169	1.49674e-42	2.51068e-41	85.645
ITGBL1	0.80394	2.98128	14.3026	1.77788e-42	2.97659e-41	85.4739
IL7R	0.843363	5.41118	14.2641	2.82011e-42	4.69476e-41	85.0153
HOXD8	0.758508	4.07784	14.2545	3.16556e-42	5.25495e-41	84.9004
MFAP2	0.947341	6.14924	14.2466	3.4774e-42	5.75634e-41	84.8071
SAMD9L	0.803197	4.2381	14.2358	3.95801e-42	6.54576e-41	84.6784
LRRC15	0.798852	4.04735	14.226	4.44891e-42	7.33695e-41	84.5622
ITGA1	0.598047	4.50149	14.2241	4.55051e-42	7.49048e-41	84.5397
CPQ	0.649581	5.3829	14.2175	4.92615e-42	8.08614e-41	84.4609
SERPINB2	0.933814	2.36246	14.1981	6.21138e-42	1.01674e-40	84.2304
EDNRA	0.858524	4.79624	14.1961	6.35838e-42	1.03983e-40	84.2072
TUBB2A	0.683219	6.85288	14.1751	8.17236e-42	1.33154e-40	83.9577
GZMK	0.84827	3.60735	14.1567	1.01787e-41	1.65385e-40	83.7395
EPYC	1.17719	2.31332	14.1329	1.35074e-41	2.18463e-40	83.4582
CD36	0.664012	2.86801	14.1139	1.69408e-41	2.7299e-40	83.2331
IL2RA	0.602721	3.71285	14.1132	1.70722e-41	2.74856e-40	83.2255
POPDC2	0.621821	3.26558	14.1007	1.98157e-41	3.18734e-40	83.0773
SIGLEC10	0.638834	3.87471	14.0828	2.45246e-41	3.93399e-40	82.8654
CCL5	1.03349	6.02233	14.081	2.50533e-41	4.01515e-40	82.8442
DUSP5	0.839879	6.01242	14.0803	2.5263e-41	4.04506e-40	82.8359
HHEX	0.640043	3.66598	14.0697	2.86472e-41	4.58278e-40	82.711
GJB2	0.794932	7.20767	14.0687	2.89947e-41	4.63416e-40	82.699
IL1B	1.12151	5.89064	14.025	4.86796e-41	7.75221e-40	82.184
RERG	0.676132	2.97818	14.0155	5.4467e-41	8.65818e-40	82.0724
CXCL13	1.50308	4.33114	13.9825	8.04385e-41	1.27407e-39	81.6849
PNMA2	0.733853	3.15309	13.98	8.28727e-41	1.31027e-39	81.6552
HSD11B2	-0.939307	7.4467	-13.9773	8.55072e-41	1.35071e-39	81.6241
APOBEC3G	0.585415	4.48672	13.9757	8.71635e-41	1.37564e-39	81.6051
ISG20	0.691705	5.71346	13.9384	1.35385e-40	2.12526e-39	81.1674
EGR3	0.907988	4.46413	13.9293	1.50732e-40	2.36196e-39	81.0607
ZNF618	0.677679	4.20176	13.9257	1.57242e-40	2.45959e-39	81.0187
SASH3	0.710379	4.9529	13.8986	2.165e-40	3.36856e-39	80.7009
SLN	0.587699	2.94072	13.8974	2.19444e-40	3.41136e-39	80.6874
CHI3L1	1.02175	5.27319	13.8807	2.67084e-40	4.13733e-39	80.4922
BHLHE40	0.616332	7.92987	13.8715	2.97877e-40	4.60624e-39	80.3838
RNF43	-0.931057	8.0788	-13.8483	3.9086e-40	6.02821e-39	80.1138
TPM2	0.676965	5.90767	13.8335	4.65246e-40	7.16292e-39	79.9406
CFTR	-0.907599	5.4092	-13.8092	6.18913e-40	9.49556e-39	79.657
GIMAP7	0.734791	4.33421	13.6757	2.94151e-39	4.44329e-38	78.1081
IFIT2	0.727757	4.54583	13.6638	3.37736e-39	5.09293e-38	77.9708
FABP4	1.03105	2.85322	13.6538	3.79685e-39	5.72061e-38	77.8545
PPP1R14D	-1.03377	7.31614	-13.6533	3.82038e-39	5.75114e-38	77.8484
SGK2	-0.837044	5.16757	-13.6503	3.95539e-39	5.94929e-38	77.8139
TSPAN6	-0.737302	8.589	-13.6481	4.05405e-39	6.09248e-38	77.7894
SLFN5	0.65216	4.43503	13.6174	5.79791e-39	8.68356e-38	77.4339
ITGA4	0.615566	3.4681	13.5926	7.73114e-39	1.15495e-37	77.148
BTN3A3	0.658909	5.10867	13.5885	8.10035e-39	1.20908e-37	77.1016
ACKR1	0.994506	4.41696	13.5386	1.44446e-38	2.14694e-37	76.5269
PTGS1	0.64772	4.59335	13.5311	1.57487e-38	2.3388e-37	76.441
SLC16A2	0.665348	3.6841	13.5253	1.68423e-38	2.49911e-37	76.3743
SIRPA	0.703494	5.11069	13.5153	1.8899e-38	2.80192e-37	76.2599
LTBP1	0.710358	6.02993	13.5034	2.16809e-38	3.20089e-37	76.1234
PDZRN4	0.604015	2.02732	13.4927	2.45272e-38	3.60599e-37	76.0009
RBPMS2	0.681254	3.46765	13.4594	3.59936e-38	5.27417e-37	75.6198
QPRT	-1.27401	6.5928	-13.4589	3.62214e-38	5.29874e-37	75.6135
TNNT1	0.989549	3.24465	13.4375	4.63503e-38	6.76922e-37	75.3686
APOL1	0.818516	6.86299	13.4325	4.90679e-38	7.16018e-37	75.312
MMP1	1.72689	7.65384	13.4124	6.1823e-38	9.00653e-37	75.0824
ERRFI1	0.686167	7.19255	13.4002	7.11666e-38	1.03421e-36	74.9426
GZMH	0.825431	3.85591	13.3961	7.45486e-38	1.08246e-36	74.8965
FMOD	0.824865	7.06351	13.38	8.97096e-38	1.30046e-36	74.7125
HPSE	0.667761	4.20192	13.3589	1.14283e-37	1.65532e-36	74.472
CLU	0.877451	4.88128	13.3155	1.87691e-37	2.70524e-36	73.9792
TRNP1	0.868306	4.3509	13.3068	2.0743e-37	2.97999e-36	73.8799
B3GALNT1	0.632509	2.80711	13.2979	2.29641e-37	3.29639e-36	73.7788
CXCL10	1.33848	6.46082	13.2841	2.68635e-37	3.84985e-36	73.623
RAB23	0.630376	5.09749	13.268	3.22906e-37	4.60514e-36	73.4402
GPX2	-0.77688	9.6374	-13.2557	3.71329e-37	5.28289e-36	73.3014
GBP4	0.864075	4.61808	13.2532	3.82349e-37	5.4309e-36	73.2724
LRRC36	-0.592273	4.18733	-13.2523	3.86184e-37	5.48095e-36	73.2625
MFAP4	0.940401	5.63613	13.2479	4.06032e-37	5.75337e-36	73.2127
CD52	0.83876	5.98414	13.2195	5.60968e-37	7.87906e-36	72.8916
GUCY2C	-0.907965	7.46735	-13.1528	1.19588e-36	1.66112e-35	72.1397
NID1	0.585509	5.78951	13.1346	1.47025e-36	2.03421e-35	71.9346
SELP	0.64588	3.96476	13.1111	1.91713e-36	2.64213e-35	71.671
GPR160	-0.81575	8.11571	-13.1106	1.928e-36	2.65503e-35	71.6654
BEX4	0.913513	4.80366	13.1041	2.07473e-36	2.85264e-35	71.5925
GULP1	0.599803	3.48502	13.0972	2.24429e-36	3.08336e-35	71.5145
ACSL1	0.696979	6.05509	13.085	2.57591e-36	3.52521e-35	71.3776
ECM1	0.694788	6.47586	13.0737	2.92656e-36	3.99577e-35	71.2508
PRKAR2B	0.883196	4.17529	13.0677	3.13057e-36	4.27102e-35	71.1839
SLC39A5	-0.957716	6.33028	-13.0665	3.17469e-36	4.32785e-35	71.17
ANO9	-0.723996	6.99975	-13.0324	4.65758e-36	6.3249e-35	70.7893
NKG7	0.86896	4.73423	13.0288	4.8516e-36	6.56812e-35	70.7488
IFIT3	0.874261	6.01708	12.9958	7.03231e-36	9.48392e-35	70.3801
ENPP2	0.817093	5.12686	12.9629	1.01822e-35	1.36901e-34	70.0126
PRNP	0.659443	7.12432	12.9516	1.15503e-35	1.55058e-34	69.8874
HSPB7	0.684375	3.22473	12.9245	1.56507e-35	2.09305e-34	69.5857
A1CF	-0.853283	5.0033	-12.9168	1.70602e-35	2.27809e-34	69.5
DCBLD2	0.598957	4.24805	12.9021	2.01073e-35	2.67687e-34	69.3368
PRF1	0.735166	4.83885	12.8924	2.23954e-35	2.97473e-34	69.2298
RDX	0.668376	3.9613	12.8889	2.32921e-35	3.08919e-34	69.1908
PHLDA3	0.689589	5.86641	12.8402	4.00986e-35	5.30621e-34	68.6514
HLA-DOA	0.68186	4.38434	12.8137	5.38691e-35	7.09116e-34	68.3583
MAOB	0.72786	3.37506	12.795	6.63039e-35	8.715e-34	68.152
CSGALNACT1	0.694749	4.48054	12.7744	8.33876e-35	1.0936e-33	67.9244
STAT1	0.667952	7.4654	12.7696	8.79767e-35	1.15293e-33	67.8712
ROBO1	0.800112	5.31176	12.7251	1.44039e-34	1.87229e-33	67.3817
CDX1	-0.624037	8.9466	-12.66	2.95878e-34	3.80942e-33	66.667
TCEAL2	0.592837	2.08739	12.6478	3.38272e-34	4.34572e-33	66.534
SYNPO2	0.980142	4.24756	12.6455	3.46818e-34	4.45226e-33	66.5092
RSAD2	0.929995	4.17167	12.623	4.44718e-34	5.68832e-33	66.2624
S100A9	0.943737	7.3273	12.5921	6.2433e-34	7.95106e-33	65.9256
LOXL1-AS1	0.621286	2.63435	12.5805	7.09484e-34	9.00948e-33	65.7987
VIL1	-0.631975	7.80594	-12.5759	7.4593e-34	9.46547e-33	65.7489
CXCL9	1.30763	5.96012	12.5635	8.54962e-34	1.08178e-32	65.6135
BCHE	0.755862	2.10274	12.5618	8.7094e-34	1.10121e-32	65.5951
C7	0.81242	3.13284	12.5111	1.51675e-33	1.90818e-32	65.0444
BIRC3	0.724245	5.26163	12.5064	1.59751e-33	2.00834e-32	64.9929
ASCL2	-1.09968	6.55366	-12.4999	1.71491e-33	2.15287e-32	64.9225
RBP7	0.590969	3.50868	12.4193	4.12953e-33	5.14018e-32	64.0502
PROK2	0.771303	2.28678	12.4088	4.62659e-33	5.75075e-32	63.9373
S100A3	0.600841	3.98286	12.3935	5.46306e-33	6.76183e-32	63.7724
MYRIP	-0.64592	3.5417	-12.3905	5.64795e-33	6.98087e-32	63.7393
CLDN3	-0.707082	10.0237	-12.3575	8.0803e-33	9.94537e-32	63.3839
S100A12	0.67674	2.70218	12.352	8.57522e-33	1.05398e-31	63.3249
SECTM1	0.866169	5.87927	12.3402	9.74186e-33	1.19487e-31	63.1983
NR4A2	0.78158	5.23521	12.3116	1.32699e-32	1.61635e-31	62.8915
ID1	-1.06487	9.44267	-12.2966	1.56042e-32	1.89673e-31	62.7307
EMP1	0.627778	5.5327	12.2711	2.05634e-32	2.49094e-31	62.4568
AMIGO2	0.887326	6.08958	12.2356	3.014e-32	3.62359e-31	62.0773
FHL1	0.826548	5.13858	12.227	3.30343e-32	3.96344e-31	61.9863
NDUFA4L2	0.781228	5.39529	12.2009	4.3731e-32	5.24326e-31	61.7079
EPB41L3	0.829678	3.77467	12.1896	4.94085e-32	5.9119e-31	61.5868
SACS	0.657102	3.63185	12.1874	5.05708e-32	6.04277e-31	61.5637
SNX10	0.671897	5.54069	12.1756	5.73588e-32	6.84459e-31	61.4387
ITM2A	0.742782	4.77321	12.1751	5.77158e-32	6.88253e-31	61.4326
CHRDL2	1.02073	4.00882	12.1749	5.78273e-32	6.89115e-31	61.4307
SOWAHA	-0.816937	5.32555	-12.1691	6.1545e-32	7.32268e-31	61.3688
MT1X	0.762495	7.28835	12.169	6.15732e-32	7.32268e-31	61.3684
GNLY	0.843844	4.10674	12.1129	1.12206e-31	1.32281e-30	60.7729
WNT2	0.686264	5.03865	12.0808	1.58067e-31	1.85726e-30	60.4328
TRAC	0.666379	5.86904	12.0656	1.8584e-31	2.17344e-30	60.2722
C16orf54	0.779311	3.01565	12.0639	1.89265e-31	2.21202e-30	60.2541
XAF1	0.61741	4.30772	12.0523	2.14141e-31	2.49614e-30	60.1316
CPA3	1.04986	5.04626	12.0451	2.31269e-31	2.69401e-30	60.0552
SLC3A1	-0.715421	3.89794	-12.0358	2.55123e-31	2.96209e-30	59.9578
NOX1	-1.12489	8.03051	-11.9896	4.16931e-31	4.81535e-30	59.4705
WNK4	-0.640037	5.23772	-11.9811	4.56251e-31	5.24883e-30	59.3811
MYH11	1.05672	5.2105	11.9763	4.79832e-31	5.51651e-30	59.3311
CHN2	-0.710154	4.73742	-11.9756	4.83171e-31	5.55126e-30	59.3242
MATN3	0.605021	2.25004	11.9454	6.65673e-31	7.62321e-30	59.0063
NEK3	-0.591861	5.97051	-11.9311	7.74137e-31	8.84806e-30	58.8565
CRABP2	0.818148	5.31216	11.9183	8.86285e-31	1.00906e-29	58.7223
FERMT3	0.61774	5.45759	11.9169	8.98886e-31	1.02274e-29	58.7083
MTCL1	0.74325	4.39471	11.9108	9.58592e-31	1.08997e-29	58.6445
P2RY13	0.621006	3.24153	11.85	1.81774e-30	2.03793e-29	58.0097
CYP2B6	-0.926676	4.28471	-11.8341	2.14867e-30	2.40131e-29	57.8438
HLA-DRB6	0.731938	4.87183	11.824	2.38874e-30	2.66621e-29	57.7387
CTTNBP2	-0.774475	4.05786	-11.8127	2.68937e-30	2.99607e-29	57.6211
TINAG	-0.774405	4.01071	-11.8035	2.96065e-30	3.29205e-29	57.5258
GPX7	0.670263	4.76095	11.7677	4.30849e-30	4.76069e-29	57.1536
CD55	0.768305	8.1527	11.746	5.40149e-30	5.96093e-29	56.9293
IGFL2	0.792286	3.16014	11.7152	7.45176e-30	8.18253e-29	56.6102
HUNK	-0.74428	4.66923	-11.7066	8.15174e-30	8.94001e-29	56.5211
CEBPA	-0.605733	7.19489	-11.7064	8.16881e-30	8.95316e-29	56.5191
LINC01003	-0.593757	5.69908	-11.6794	1.08148e-29	1.18019e-28	56.2407
TSPAN2	0.655105	3.45084	11.6649	1.25724e-29	1.3669e-28	56.0914
GJB1	-0.667883	7.40013	-11.6638	1.27208e-29	1.38218e-28	56.0798
CDKN2B	0.659959	4.42616	11.6552	1.39069e-29	1.50734e-28	55.9913
MMP12	1.10185	8.18667	11.6412	1.60802e-29	1.73649e-28	55.8473
ATP10B	-0.71427	7.1666	-11.6313	1.7809e-29	1.91964e-28	55.7461
UBE2L6	0.620405	7.75184	11.5849	2.87892e-29	3.07311e-28	55.2697
FGL2	0.812069	5.32485	11.57	3.35686e-29	3.57463e-28	55.1174
GLIPR1	0.636426	4.61197	11.5511	4.08014e-29	4.33697e-28	54.9239
MX2	0.611768	4.89752	11.4883	7.78396e-29	8.18012e-28	54.2834
PLAT	0.638738	6.45061	11.4524	1.12447e-28	1.17261e-27	53.9186
IFI6	0.983554	8.1009	11.4454	1.20811e-28	1.25834e-27	53.8475
FAM107B	0.621618	6.19703	11.3915	2.09672e-28	2.16215e-27	53.3009
MEGF6	0.626801	4.28902	11.3824	2.29985e-28	2.3647e-27	53.2092
GGH	-0.774785	8.37068	-11.3745	2.49275e-28	2.55707e-27	53.1293
PLAGL2	-0.623885	6.25264	-11.3679	2.6669e-28	2.73376e-27	53.0624
CD200	0.69936	4.55588	11.3678	2.6681e-28	2.73376e-27	53.0619
TNNC2	-0.995962	5.10328	-11.3577	2.95816e-28	3.02392e-27	52.9596
ACTG2	0.915242	6.18562	11.3438	3.40779e-28	3.46944e-27	52.8193
ISG15	0.772943	8.10109	11.3343	3.75236e-28	3.81364e-27	52.7238
TPSB2	0.885331	5.4397	11.3243	4.15061e-28	4.2111e-27	52.6238
SNHG18	-0.641821	6.17523	-11.3169	4.47756e-28	4.53498e-27	52.5486
HLA-DQB1	0.859249	5.34767	11.2841	6.24041e-28	6.2843e-27	52.2195
CHRDL1	1.00174	3.76065	11.2794	6.54949e-28	6.59178e-27	52.1716
CD8A	0.706129	4.5425	11.2717	7.0763e-28	7.1017e-27	52.0949
IFIT1	0.924792	4.74753	11.2571	8.20132e-28	8.21672e-27	51.9487
TFCP2L1	-0.715339	5.56095	-11.2387	9.88204e-28	9.86691e-27	51.7639
OAS2	0.771326	4.84917	11.2203	1.18877e-27	1.18493e-26	51.5807
FABP6	-0.791802	4.27381	-11.2094	1.32795e-27	1.32142e-26	51.4709
GPR143	-0.893426	4.41199	-11.2088	1.33576e-27	1.32845e-26	51.4651
CD2	0.700537	5.32499	11.1963	1.51424e-27	1.5034e-26	51.3408
IYD	-0.607921	4.14316	-11.1408	2.6457e-27	2.61496e-26	50.7877
FOXC1	0.618358	3.98525	11.1192	3.28307e-27	3.23224e-26	50.5738
EGFL6	0.718248	4.20142	11.1097	3.6111e-27	3.55121e-26	50.4794
IL24	0.776827	3.68859	11.0662	5.57673e-27	5.43268e-26	50.0487
HENMT1	-0.673474	6.0689	-11.0153	9.25448e-27	8.93146e-26	49.5467
RARRES1	1.00705	5.97245	10.9898	1.192e-26	1.14475e-25	49.2959
MOGAT3	-0.699916	5.13897	-10.9771	1.35222e-26	1.29579e-25	49.1709
GRM8	-0.798142	3.85557	-10.9664	1.50337e-26	1.43828e-25	49.0659
DES	1.18294	4.92678	10.9445	1.86829e-26	1.77968e-25	48.8506
CXCL5	1.20634	4.02298	10.9136	2.53483e-26	2.39774e-25	48.5483
USP18	0.603508	4.58236	10.9035	2.80113e-26	2.64538e-25	48.4493
LRRC31	-0.793226	4.68015	-10.8712	3.85023e-26	3.61483e-25	48.1341
PTGDS	0.750852	5.97933	10.8471	4.87708e-26	4.55462e-25	47.8999
ZCCHC24	0.657292	5.74885	10.8424	5.10523e-26	4.76515e-25	47.8546
LAMP3	0.598757	4.96157	10.8231	6.17073e-26	5.74142e-25	47.6668
TPSAB1	0.739197	5.22187	10.8115	6.91233e-26	6.41786e-25	47.5543
ISX	-1.04132	5.31361	-10.8066	7.25232e-26	6.72644e-25	47.5068
NAT2	-0.812201	5.4007	-10.8056	7.33018e-26	6.79507e-25	47.4962
ACE2	-1.19021	5.74522	-10.7971	7.96028e-26	7.35981e-25	47.4145
PPP1R14C	-0.916235	5.85231	-10.7641	1.09973e-25	1.01359e-24	47.0943
LCK	0.680821	5.0124	10.7325	1.49624e-25	1.37114e-24	46.7893
CLRN3	-0.587755	8.63677	-10.6921	2.21602e-25	2.01814e-24	46.4003
MEP1A	-1.18012	7.35893	-10.6824	2.43589e-25	2.21265e-24	46.3066
FAM3D	-0.909082	8.8599	-10.6819	2.44554e-25	2.22027e-24	46.3027
CPVL	0.736788	5.49881	10.6716	2.70462e-25	2.45296e-24	46.2029
CCL19	0.939129	4.44882	10.6692	2.76837e-25	2.50948e-24	46.1799
DDIT4	0.590824	8.57427	10.6648	2.88733e-25	2.61463e-24	46.1382
CASQ2	0.628053	3.08535	10.6552	3.16839e-25	2.86473e-24	46.0462
IDO1	0.970739	5.05507	10.6524	3.25574e-25	2.93918e-24	46.0192
SAMD13	-0.666453	4.90772	-10.6498	3.33923e-25	3.01146e-24	45.9942
GZMA	0.858836	5.03783	10.6435	3.55098e-25	3.19588e-24	45.9333
PLCB4	-1.07256	7.13767	-10.6283	4.1104e-25	3.68805e-24	45.7884
ARSJ	0.618796	3.68402	10.6214	4.39297e-25	3.93557e-24	45.7225
DACH1	-0.888694	5.4605	-10.609	4.95261e-25	4.42569e-24	45.6038
AQP1	0.705022	6.3014	10.5654	7.53723e-25	6.68109e-24	45.1879
CXCL14	-1.0849	7.39117	-10.5627	7.74099e-25	6.85825e-24	45.1615
PRAP1	-1.05703	7.48315	-10.5421	9.43126e-25	8.33063e-24	44.9659
RBP2	-0.976779	4.52295	-10.5413	9.50975e-25	8.39575e-24	44.9577
SATB2	-0.815539	5.87026	-10.526	1.10145e-24	9.70476e-24	44.8122
GXYLT2	0.654061	4.08923	10.4712	1.85987e-24	1.62007e-23	44.2934
OSR2	0.679254	3.71776	10.4362	2.59775e-24	2.25168e-23	43.9626
OLFML3	0.699476	5.94937	10.4202	3.02625e-24	2.61666e-23	43.8114
GPR34	0.68492	4.10226	10.3993	3.68925e-24	3.17279e-23	43.6153
SYNM	0.996296	4.64068	10.378	4.51694e-24	3.87138e-23	43.4149
MUC20	-0.63945	6.06329	-10.3046	9.04054e-24	7.65166e-23	42.728
PNLIPRP2	-0.897838	3.36444	-10.278	1.16233e-23	9.7579e-23	42.4792
P2RY14	0.596545	3.7913	10.2703	1.24948e-23	1.04846e-22	42.4077
ACSL6	-0.712027	3.216	-10.2655	1.30691e-23	1.09613e-22	42.3632
SAMD9	0.638475	4.68333	10.2134	2.13147e-23	1.7767e-22	41.879
SATB2-AS1	-0.704691	3.71136	-10.1726	3.12239e-23	2.58434e-22	41.5012
LRRC19	-0.946089	5.08821	-10.1664	3.30592e-23	2.73239e-22	41.4447
CELP	-0.908796	4.26452	-10.1541	3.70813e-23	3.05335e-22	41.331
IFI44L	0.922086	4.03873	10.1111	5.53436e-23	4.5149e-22	40.9347
CCL26	0.600317	3.09631	10.0634	8.61574e-23	6.96096e-22	40.4968
MICB	0.629649	4.81885	10.0423	1.04663e-22	8.42519e-22	40.3042
CST7	0.616414	4.85888	10.0218	1.26548e-22	1.0159e-21	40.1164
CXCL6	0.811674	3.33283	10.0038	1.49272e-22	1.1956e-21	39.953
TRIM7	0.611485	3.1462	9.92901	2.96751e-22	2.35648e-21	39.2732
PYGL	0.681342	5.74067	9.9115	3.4831e-22	2.75597e-21	39.1147
CFI	0.706358	5.17165	9.89812	3.93577e-22	3.11135e-21	38.9939
OGN	0.767822	2.62247	9.89554	4.02987e-22	3.18003e-21	38.9705
TNFSF9	0.740162	4.38333	9.82613	7.58132e-22	5.9215e-21	38.3455
CRIP1	0.690121	5.96485	9.81217	8.60435e-22	6.69384e-21	38.2203
SLC19A3	-0.662042	3.4804	-9.8097	8.79931e-22	6.84248e-21	38.1981
MX1	0.777302	6.39607	9.7924	1.02925e-21	7.98245e-21	38.0431
PHGR1	-0.741825	6.52909	-9.74667	1.55592e-21	1.19879e-20	37.6344
SPINK1	-1.05293	9.34686	-9.67432	2.98217e-21	2.2738e-20	36.9911
FKBP10	0.610812	6.18399	9.58394	6.68421e-21	5.02043e-20	36.1932
GIPC2	-0.586626	5.89688	-9.51244	1.26024e-20	9.35383e-20	35.5664
[truncated: 114 more rows]

## Sheet: S8
Go terms of the differentially expressed genes between the two hypoxia subypes.
[truncated: 1,791 more rows]

[truncated: 3 more sheets: S9, S10, S11]
